# Supplementary material for: The genome of Bacillus tequilensis EA-CB0015 sheds light into its epiphytic lifestyle and potential as a biocontrol agent
Source: Front Microbiol. 2023 Mar 27;14:1135487. doi: 10.3389/fmicb.2023.1135487 (PMC10083409; doi:10.3389/fmicb.2023.1135487)
Supplement: Supplementary file 2 [file Table_1.XLSX]

## Sheet: A. Unique Gene Feat. B.teq EA15
	Unique Gene Features in Bacillus tequilensis EA-CB0015
	Family ID *	Proteins	Description	Min AA Length
	PLF_1386_00007935	1	Acryloyl-CoA reductase AcuI/YhdH (EC 1.3.1.84)	331
	PLF_1386_00065116	1	ADP-ribosylglycohydrolase	336
	PLF_1386_00309795	1	Carboxy-S-adenosyl-L-methionine synthase	242
	PLF_1386_00028337	1	Cell wall surface anchor family protein, LPXTG motif	1424
	PLF_1386_00004872	1	hypothetical protein	150
	PLF_1386_00008726	1	hypothetical protein	110
	PLF_1386_00008894	1	hypothetical protein	50
	PLF_1386_00011121	1	hypothetical protein	263
	PLF_1386_00011795	1	hypothetical protein	126
	PLF_1386_00011931	1	hypothetical protein	38
	PLF_1386_00012297	1	hypothetical protein	233
	PLF_1386_00012598	1	hypothetical protein	183
	PLF_1386_00012734	1	hypothetical protein	219
	PLF_1386_00015140	1	hypothetical protein	156
	PLF_1386_00015198	1	hypothetical protein	199
	PLF_1386_00015674	1	hypothetical protein	68
	PLF_1386_00016616	1	hypothetical protein	162
	PLF_1386_00018285	1	hypothetical protein	117
	PLF_1386_00019140	1	hypothetical protein	67
	PLF_1386_00020222	1	hypothetical protein	506
	PLF_1386_00021330	1	hypothetical protein	149
	PLF_1386_00021531	1	hypothetical protein	187
	PLF_1386_00023605	1	hypothetical protein	121
	PLF_1386_00023631	1	hypothetical protein	382
	PLF_1386_00025281	1	hypothetical protein	131
	PLF_1386_00028839	1	hypothetical protein	880
	PLF_1386_00028842	1	hypothetical protein	763
	PLF_1386_00028889	1	hypothetical protein	295
	PLF_1386_00029066	1	hypothetical protein	162
	PLF_1386_00029373	1	hypothetical protein	212
	PLF_1386_00029374	1	hypothetical protein	262
	PLF_1386_00031069	1	hypothetical protein	170
	PLF_1386_00032521	1	hypothetical protein	503
	PLF_1386_00032787	1	hypothetical protein	146
	PLF_1386_00032788	1	hypothetical protein	54
	PLF_1386_00032898	1	hypothetical protein	242
	PLF_1386_00032950	1	hypothetical protein	85
	PLF_1386_00034789	1	hypothetical protein	533
	PLF_1386_00034790	1	hypothetical protein	622
	PLF_1386_00035011	1	hypothetical protein	78
	PLF_1386_00035048	1	hypothetical protein	94
	PLF_1386_00035792	1	hypothetical protein	87
	PLF_1386_00037443	1	hypothetical protein	275
	PLF_1386_00037572	1	hypothetical protein	386
	PLF_1386_00039233	1	hypothetical protein	354
	PLF_1386_00039234	1	hypothetical protein	562
	PLF_1386_00039271	1	hypothetical protein	136
	PLF_1386_00041021	1	hypothetical protein	72
	PLF_1386_00041052	1	hypothetical protein	363
	PLF_1386_00042499	1	hypothetical protein	88
	PLF_1386_00042952	1	hypothetical protein	117
	PLF_1386_00044278	1	hypothetical protein	384
	PLF_1386_00048216	1	hypothetical protein	84
	PLF_1386_00051555	1	hypothetical protein	566
	PLF_1386_00052934	1	hypothetical protein	430
	PLF_1386_00054285	1	hypothetical protein	80
	PLF_1386_00055989	1	hypothetical protein	315
	PLF_1386_00058715	1	hypothetical protein	52
	PLF_1386_00058862	1	hypothetical protein	72
	PLF_1386_00062666	1	hypothetical protein	478
	PLF_1386_00064213	1	hypothetical protein	508
	PLF_1386_00066648	1	hypothetical protein	249
	PLF_1386_00070545	1	hypothetical protein	300
	PLF_1386_00070940	1	hypothetical protein	58
	PLF_1386_00072307	1	hypothetical protein	125
	PLF_1386_00073496	1	hypothetical protein	111
	PLF_1386_00074076	1	hypothetical protein	63
	PLF_1386_00075007	1	hypothetical protein	34
	PLF_1386_00084693	1	hypothetical protein	157
	PLF_1386_00085710	1	hypothetical protein	44
	PLF_1386_00092844	1	hypothetical protein	313
	PLF_1386_00095015	1	hypothetical protein	64
	PLF_1386_00095939	1	hypothetical protein	90
	PLF_1386_00108855	1	hypothetical protein	159
	PLF_1386_00114449	1	hypothetical protein	156
	PLF_1386_00115019	1	hypothetical protein	83
	PLF_1386_00129583	1	hypothetical protein	102
	PLF_1386_00130940	1	hypothetical protein	186
	PLF_1386_00137166	1	hypothetical protein	309
	PLF_1386_00139219	1	hypothetical protein	141
	PLF_1386_00140821	1	hypothetical protein	294
	PLF_1386_00141020	1	hypothetical protein	182
	PLF_1386_00146063	1	hypothetical protein	122
	PLF_1386_00147799	1	hypothetical protein	105
	PLF_1386_00148333	1	hypothetical protein	253
	PLF_1386_00154009	1	hypothetical protein	54
	PLF_1386_00156549	1	hypothetical protein	46
	PLF_1386_00158224	1	hypothetical protein	37
	PLF_1386_00158857	1	hypothetical protein	52
	PLF_1386_00164638	2	hypothetical protein	47
	PLF_1386_00177783	1	hypothetical protein	140
	PLF_1386_00184369	1	hypothetical protein	44
	PLF_1386_00186625	1	hypothetical protein	109
	PLF_1386_00189177	1	hypothetical protein	301
	PLF_1386_00191446	1	hypothetical protein	121
	PLF_1386_00192963	1	hypothetical protein	92
	PLF_1386_00193430	1	hypothetical protein	887
	PLF_1386_00196706	1	hypothetical protein	130
	PLF_1386_00207681	1	hypothetical protein	60
	PLF_1386_00225022	1	hypothetical protein	62
	PLF_1386_00228280	1	hypothetical protein	613
	PLF_1386_00239680	1	hypothetical protein	200
	PLF_1386_00261724	1	hypothetical protein	74
	PLF_1386_00265347	1	hypothetical protein	58
	PLF_1386_00267288	1	hypothetical protein	70
	PLF_1386_00270327	1	hypothetical protein	139
	PLF_1386_00274260	1	hypothetical protein	133
	PLF_1386_00277831	1	hypothetical protein	188
	PLF_1386_00278088	1	hypothetical protein	115
	PLF_1386_00279636	1	hypothetical protein	66
	PLF_1386_00281752	1	hypothetical protein	158
	PLF_1386_00292805	1	hypothetical protein	251
	PLF_1386_00297598	1	hypothetical protein	86
	PLF_1386_00302911	1	hypothetical protein	144
	PLF_1386_00309446	1	hypothetical protein	218
	PLF_1386_00319128	1	hypothetical protein	65
	PLF_1386_00325986	1	hypothetical protein	566
	PLF_1386_00338508	1	hypothetical protein	61
	PLF_1386_00338915	1	hypothetical protein	444
	PLF_1386_00340333	1	hypothetical protein	54
	PLF_1386_00342940	1	hypothetical protein	130
	PLF_1386_00346491	1	hypothetical protein	595
	PLF_1386_00365179	1	hypothetical protein	336
	PLF_1386_00365222	1	hypothetical protein	151
	PLF_1386_00367642	1	hypothetical protein	235
	PLF_1386_00368420	1	hypothetical protein	138
	PLF_1386_00372380	1	hypothetical protein	279
	PLF_1386_00373612	1	hypothetical protein	203
	PLF_1386_00374516	1	hypothetical protein	71
	PLF_1386_00375018	1	hypothetical protein	446
	PLF_1386_00376537	1	hypothetical protein	327
	PLF_1386_00383897	1	hypothetical protein	75
	PLF_1386_00407366	1	hypothetical protein	399
	PLF_1386_00416536	1	hypothetical protein	107
	PLF_1386_00422970	1	hypothetical protein	161
	PLF_1386_00426188	1	hypothetical protein	110
	PLF_1386_00452401	1	hypothetical protein	117
	PLF_1386_00458740	1	hypothetical protein	175
	PLF_1386_00459882	1	hypothetical protein	407
	PLF_1386_00461489	1	hypothetical protein	54
	PLF_1386_00463927	1	hypothetical protein	238
	PLF_1386_00465164	1	hypothetical protein	426
	PLF_1386_00468044	1	hypothetical protein	368
	PLF_1386_00471172	1	hypothetical protein	313
	PLF_1386_00472938	1	hypothetical protein	177
	PLF_1386_00474036	1	hypothetical protein	170
	PLF_1386_00475717	1	hypothetical protein	136
	PLF_1386_00475876	1	hypothetical protein	69
	PLF_1386_00479185	1	hypothetical protein	356
	PLF_1386_00481309	1	hypothetical protein	51
	PLF_1386_00483044	1	hypothetical protein	75
	PLF_1386_00483305	1	hypothetical protein	192
	PLF_1386_00485123	1	hypothetical protein	262
	PLF_1386_00485960	1	hypothetical protein	455
	PLF_1386_00495496	1	hypothetical protein	62
	PLF_1386_00534378	1	hypothetical protein	130
	PLF_1386_00534934	1	hypothetical protein	192
	PLF_1386_00541643	1	hypothetical protein	97
	PLF_1386_00547725	1	hypothetical protein	509
	PLF_1386_00550277	1	hypothetical protein	360
	PLF_1386_00471234	1	hypothetical protein formerly called flagellar hook-length control protein FliK	1196
	PLF_1386_00004479	8	Mobile element protein	270
	PLF_1386_00013394	1	N-acetylmuramoyl-L-alanine amidase (EC 3.5.1.28)	348
	PLF_1386_00004968	1	Phage integrase	168
	PLF_1386_00219739	1	Phage integrase	335
	PLF_1386_00021056	2	Phage protein; RBL02729	46
	PLF_1386_00007679	1	Repetitive hypothetical protein near ESAT cluster, SA0282 homolog	162
	PLF_1386_00051870	1	Retron-type RNA-directed DNA polymerase (EC 2.7.7.49)	584
	PLF_1386_00057207	1	Transcriptional regulator, AcrR family	197
	PLF_1386_00017681	1	Transcriptional regulator, Xre family	65
	PLF_1386_00538899	1	Type I restriction-modification system, DNA-methyltransferase subunit M (EC 2.1.1.72)	538
	PLF_1386_00045081	1	Type I restriction-modification system, restriction subunit R (EC 3.1.21.3)	1018
	PLF_1386_00010768	1	Type I restriction-modification system, specificity subunit S	412
	PLF_1386_00112071	1	Uncharacterized MFS-type transporter	555
	* Family ID according to protein family functions in PATRIC (Davis et al. 2020)

## Sheet: B. Unique Gene Feat. B.teq ATCC
	Unique Gene Features in Bacillus tequilensis ATCC BAA 819T
	Family ID *	Proteins	Description	Min AA Length
	PLF_1386_00039771	1	4-hydroxy-2-oxovalerate aldolase (EC 4.1.3.39)	336
	PLF_1386_00024105	1	Adenine-specific methyltransferase (EC 2.1.1.72)	173
	PLF_1386_00022883	1	Beta-1,3-glucosyltransferase	634
	PLF_1386_00019529	1	CDP-glycerol:glycerophosphate glycerophosphotransferase	383
	PLF_1386_00007901	1	CDP-glycerol:poly(glycerophosphate) glycerophosphotransferase (EC 2.7.8.12)	396
	PLF_1386_00031728	1	DNA helicase	913
	PLF_1386_00045784	1	DNA polymerase I (EC 2.7.7.7)	861
	PLF_1386_00022990	1	Glycosyl transferase	634
	PLF_1386_00198785	1	hydrolase, haloacid dehalogenase-like family protein BCZK2594	224
	PLF_1386_00008380	1	hypothetical protein	175
	PLF_1386_00008960	1	hypothetical protein	98
	PLF_1386_00010949	1	hypothetical protein	278
	PLF_1386_00011523	1	hypothetical protein	76
	PLF_1386_00011824	1	hypothetical protein	171
	PLF_1386_00012175	1	hypothetical protein	47
	PLF_1386_00013628	1	hypothetical protein	83
	PLF_1386_00013814	1	hypothetical protein	281
	PLF_1386_00013815	1	hypothetical protein	450
	PLF_1386_00014529	1	hypothetical protein	380
	PLF_1386_00015160	1	hypothetical protein	62
	PLF_1386_00015991	1	hypothetical protein	448
	PLF_1386_00017664	1	hypothetical protein	193
	PLF_1386_00018195	1	hypothetical protein	129
	PLF_1386_00019096	1	hypothetical protein	107
	PLF_1386_00021554	1	hypothetical protein	208
	PLF_1386_00023934	1	hypothetical protein	97
	PLF_1386_00024680	1	hypothetical protein	254
	PLF_1386_00026124	1	hypothetical protein	629
	PLF_1386_00026377	2	hypothetical protein	97
	PLF_1386_00027409	1	hypothetical protein	80
	PLF_1386_00027477	1	hypothetical protein	99
	PLF_1386_00028035	1	hypothetical protein	341
	PLF_1386_00028059	1	hypothetical protein	203
	PLF_1386_00028215	1	hypothetical protein	72
	PLF_1386_00028740	1	hypothetical protein	584
	PLF_1386_00028827	1	hypothetical protein	1196
	PLF_1386_00029242	1	hypothetical protein	69
	PLF_1386_00029261	1	hypothetical protein	429
	PLF_1386_00030505	1	hypothetical protein	377
	PLF_1386_00030799	1	hypothetical protein	113
	PLF_1386_00030876	1	hypothetical protein	83
	PLF_1386_00031008	1	hypothetical protein	111
	PLF_1386_00031126	1	hypothetical protein	163
	PLF_1386_00031127	1	hypothetical protein	91
	PLF_1386_00031257	1	hypothetical protein	37
	PLF_1386_00032616	1	hypothetical protein	111
	PLF_1386_00032981	1	hypothetical protein	92
	PLF_1386_00033024	1	hypothetical protein	98
	PLF_1386_00034703	1	hypothetical protein	164
	PLF_1386_00035141	1	hypothetical protein	1284
	PLF_1386_00035269	1	hypothetical protein	146
	PLF_1386_00035574	1	hypothetical protein	74
	PLF_1386_00038040	1	hypothetical protein	570
	PLF_1386_00038165	1	hypothetical protein	83
	PLF_1386_00040028	1	hypothetical protein	245
	PLF_1386_00041663	1	hypothetical protein	61
	PLF_1386_00044665	1	hypothetical protein	114
	PLF_1386_00045449	1	hypothetical protein	604
	PLF_1386_00045929	1	hypothetical protein	851
	PLF_1386_00047580	1	hypothetical protein	130
	PLF_1386_00047947	1	hypothetical protein	116
	PLF_1386_00048934	1	hypothetical protein	207
	PLF_1386_00048965	1	hypothetical protein	271
	PLF_1386_00048967	1	hypothetical protein	85
	PLF_1386_00048968	1	hypothetical protein	186
	PLF_1386_00048969	1	hypothetical protein	167
	PLF_1386_00048984	1	hypothetical protein	205
	PLF_1386_00050455	1	hypothetical protein	207
	PLF_1386_00054084	1	hypothetical protein	114
	PLF_1386_00054633	1	hypothetical protein	170
	PLF_1386_00055480	1	hypothetical protein	97
	PLF_1386_00055751	1	hypothetical protein	72
	PLF_1386_00057235	1	hypothetical protein	455
	PLF_1386_00059170	1	hypothetical protein	343
	PLF_1386_00061012	1	hypothetical protein	849
	PLF_1386_00064297	1	hypothetical protein	212
	PLF_1386_00066258	1	hypothetical protein	307
	PLF_1386_00067847	1	hypothetical protein	40
	PLF_1386_00068111	1	hypothetical protein	66
	PLF_1386_00072327	1	hypothetical protein	137
	PLF_1386_00072328	1	hypothetical protein	236
	PLF_1386_00074764	1	hypothetical protein	45
	PLF_1386_00079076	1	hypothetical protein	103
	PLF_1386_00079477	1	hypothetical protein	340
	PLF_1386_00083443	1	hypothetical protein	181
	PLF_1386_00085010	1	hypothetical protein	126
	PLF_1386_00086415	1	hypothetical protein	58
	PLF_1386_00087290	1	hypothetical protein	403
	PLF_1386_00089169	1	hypothetical protein	118
	PLF_1386_00089246	1	hypothetical protein	224
	PLF_1386_00089248	1	hypothetical protein	44
	PLF_1386_00089252	1	hypothetical protein	46
	PLF_1386_00089258	1	hypothetical protein	79
	PLF_1386_00089261	1	hypothetical protein	219
	PLF_1386_00090055	1	hypothetical protein	100
	PLF_1386_00091713	1	hypothetical protein	67
	PLF_1386_00094757	1	hypothetical protein	64
	PLF_1386_00095019	1	hypothetical protein	68
	PLF_1386_00104288	1	hypothetical protein	45
	PLF_1386_00104790	1	hypothetical protein	43
	PLF_1386_00105631	1	hypothetical protein	40
	PLF_1386_00107415	1	hypothetical protein	92
	PLF_1386_00114304	1	hypothetical protein	234
	PLF_1386_00117854	1	hypothetical protein	211
	PLF_1386_00117858	1	hypothetical protein	358
	PLF_1386_00119599	1	hypothetical protein	119
	PLF_1386_00120282	1	hypothetical protein	253
	PLF_1386_00125208	1	hypothetical protein	74
	PLF_1386_00125714	1	hypothetical protein	371
	PLF_1386_00129204	1	hypothetical protein	255
	PLF_1386_00130434	1	hypothetical protein	56
	PLF_1386_00131742	1	hypothetical protein	771
	PLF_1386_00134515	1	hypothetical protein	405
	PLF_1386_00135396	1	hypothetical protein	68
	PLF_1386_00137339	1	hypothetical protein	137
	PLF_1386_00138590	1	hypothetical protein	128
	PLF_1386_00141743	1	hypothetical protein	106
	PLF_1386_00142193	1	hypothetical protein	103
	PLF_1386_00142886	1	hypothetical protein	99
	PLF_1386_00143698	1	hypothetical protein	107
	PLF_1386_00145957	1	hypothetical protein	130
	PLF_1386_00145958	1	hypothetical protein	80
	PLF_1386_00145959	1	hypothetical protein	174
	PLF_1386_00147066	1	hypothetical protein	76
	PLF_1386_00147347	1	hypothetical protein	75
	PLF_1386_00148582	1	hypothetical protein	71
	PLF_1386_00148907	1	hypothetical protein	70
	PLF_1386_00149250	1	hypothetical protein	69
	PLF_1386_00150018	1	hypothetical protein	67
	PLF_1386_00150853	1	hypothetical protein	99
	PLF_1386_00150854	1	hypothetical protein	64
	PLF_1386_00150855	1	hypothetical protein	65
	PLF_1386_00151296	1	hypothetical protein	64
	PLF_1386_00151297	1	hypothetical protein	64
	PLF_1386_00151791	1	hypothetical protein	63
	PLF_1386_00151792	1	hypothetical protein	63
	PLF_1386_00153909	1	hypothetical protein	59
	PLF_1386_00153910	1	hypothetical protein	59
	PLF_1386_00153911	1	hypothetical protein	59
	PLF_1386_00153913	1	hypothetical protein	184
	PLF_1386_00155155	1	hypothetical protein	57
	PLF_1386_00155156	1	hypothetical protein	57
	PLF_1386_00155157	1	hypothetical protein	57
	PLF_1386_00155831	1	hypothetical protein	56
	PLF_1386_00156551	1	hypothetical protein	55
	PLF_1386_00159734	1	hypothetical protein	51
	PLF_1386_00161739	1	hypothetical protein	49
	PLF_1386_00161741	1	hypothetical protein	49
	PLF_1386_00161742	1	hypothetical protein	49
	PLF_1386_00161744	1	hypothetical protein	49
	PLF_1386_00161745	1	hypothetical protein	49
	PLF_1386_00163026	1	hypothetical protein	283
	PLF_1386_00165393	1	hypothetical protein	46
	PLF_1386_00165394	1	hypothetical protein	46
	PLF_1386_00166802	1	hypothetical protein	66
	PLF_1386_00169979	1	hypothetical protein	163
	PLF_1386_00169981	1	hypothetical protein	43
	PLF_1386_00171468	1	hypothetical protein	39
	PLF_1386_00171885	1	hypothetical protein	35
	PLF_1386_00171886	1	hypothetical protein	42
	PLF_1386_00173955	1	hypothetical protein	88
	PLF_1386_00173967	1	hypothetical protein	41
	PLF_1386_00176184	1	hypothetical protein	40
	PLF_1386_00176188	1	hypothetical protein	40
	PLF_1386_00176191	1	hypothetical protein	40
	PLF_1386_00176192	1	hypothetical protein	40
	PLF_1386_00176193	1	hypothetical protein	40
	PLF_1386_00176195	1	hypothetical protein	40
	PLF_1386_00178639	1	hypothetical protein	39
	PLF_1386_00178643	1	hypothetical protein	39
	PLF_1386_00181330	1	hypothetical protein	86
	PLF_1386_00181334	1	hypothetical protein	38
	PLF_1386_00184365	1	hypothetical protein	37
	PLF_1386_00184370	1	hypothetical protein	37
	PLF_1386_00184377	1	hypothetical protein	37
	PLF_1386_00184380	1	hypothetical protein	37
	PLF_1386_00187472	1	hypothetical protein	206
	PLF_1386_00187490	1	hypothetical protein	159
	PLF_1386_00189396	1	hypothetical protein	265
	PLF_1386_00189692	1	hypothetical protein	84
	PLF_1386_00190306	1	hypothetical protein	66
	PLF_1386_00190312	1	hypothetical protein	131
	PLF_1386_00192343	1	hypothetical protein	40
	PLF_1386_00194870	1	hypothetical protein	90
	PLF_1386_00196780	1	hypothetical protein	174
	PLF_1386_00196791	1	hypothetical protein	399
	PLF_1386_00196867	1	hypothetical protein	230
	PLF_1386_00198075	1	hypothetical protein	74
	PLF_1386_00198655	1	hypothetical protein	84
	PLF_1386_00202002	1	hypothetical protein	87
	PLF_1386_00207325	1	hypothetical protein	107
	PLF_1386_00210294	1	hypothetical protein	43
	PLF_1386_00230583	1	hypothetical protein	308
	PLF_1386_00238459	1	hypothetical protein	86
	PLF_1386_00243952	1	hypothetical protein	453
	PLF_1386_00247033	1	hypothetical protein	217
	PLF_1386_00256754	1	hypothetical protein	61
	PLF_1386_00260750	1	hypothetical protein	40
	PLF_1386_00263066	1	hypothetical protein	151
	PLF_1386_00268752	1	hypothetical protein	43
	PLF_1386_00297781	1	hypothetical protein	173
	PLF_1386_00298540	1	hypothetical protein	401
	PLF_1386_00299548	1	hypothetical protein	265
	PLF_1386_00299700	1	hypothetical protein	249
	PLF_1386_00299927	1	hypothetical protein	39
	PLF_1386_00300200	1	hypothetical protein	301
	PLF_1386_00300676	1	hypothetical protein	357
	PLF_1386_00301535	1	hypothetical protein	133
	PLF_1386_00301607	1	hypothetical protein	148
	PLF_1386_00301614	1	hypothetical protein	1208
	PLF_1386_00302100	1	hypothetical protein	245
	PLF_1386_00305363	1	hypothetical protein	257
	PLF_1386_00305685	1	hypothetical protein	357
	PLF_1386_00306022	1	hypothetical protein	218
	PLF_1386_00307366	1	hypothetical protein	123
	PLF_1386_00308459	1	hypothetical protein	486
	PLF_1386_00308730	1	hypothetical protein	147
	PLF_1386_00309681	1	hypothetical protein	53
	PLF_1386_00309684	1	hypothetical protein	328
	PLF_1386_00310180	1	hypothetical protein	243
	PLF_1386_00311834	1	hypothetical protein	262
	PLF_1386_00312595	1	hypothetical protein	54
	PLF_1386_00312763	1	hypothetical protein	244
	PLF_1386_00313944	1	hypothetical protein	154
	PLF_1386_00314251	1	hypothetical protein	130
	PLF_1386_00314987	1	hypothetical protein	470
	PLF_1386_00315174	1	hypothetical protein	132
	PLF_1386_00315211	1	hypothetical protein	197
	PLF_1386_00315241	1	hypothetical protein	119
	PLF_1386_00315389	1	hypothetical protein	74
	PLF_1386_00315606	1	hypothetical protein	149
	PLF_1386_00315933	1	hypothetical protein	245
	PLF_1386_00316364	1	hypothetical protein	65
	PLF_1386_00316374	1	hypothetical protein	410
	PLF_1386_00316836	1	hypothetical protein	62
	PLF_1386_00317762	1	hypothetical protein	60
	PLF_1386_00318742	1	hypothetical protein	561
	PLF_1386_00319146	1	hypothetical protein	176
	PLF_1386_00319316	1	hypothetical protein	361
	PLF_1386_00319514	1	hypothetical protein	260
	PLF_1386_00319818	1	hypothetical protein	69
	PLF_1386_00320043	1	hypothetical protein	134
	PLF_1386_00323153	1	hypothetical protein	519
	PLF_1386_00324126	1	hypothetical protein	96
	PLF_1386_00325139	1	hypothetical protein	103
	PLF_1386_00325236	1	hypothetical protein	108
	PLF_1386_00325305	1	hypothetical protein	99
	PLF_1386_00329236	1	hypothetical protein	93
	PLF_1386_00331357	1	hypothetical protein	110
	PLF_1386_00331377	1	hypothetical protein	154
	PLF_1386_00332624	1	hypothetical protein	148
	PLF_1386_00332908	1	hypothetical protein	362
	PLF_1386_00332988	1	hypothetical protein	413
	PLF_1386_00336035	1	hypothetical protein	148
	PLF_1386_00337832	1	hypothetical protein	80
	PLF_1386_00338042	1	hypothetical protein	152
	PLF_1386_00338814	1	hypothetical protein	116
	PLF_1386_00338984	1	hypothetical protein	55
	PLF_1386_00339665	1	hypothetical protein	335
	PLF_1386_00340084	1	hypothetical protein	944
	PLF_1386_00340492	1	hypothetical protein	133
	PLF_1386_00340495	1	hypothetical protein	285
	PLF_1386_00341197	1	hypothetical protein	138
	PLF_1386_00341718	1	hypothetical protein	178
	PLF_1386_00342137	1	hypothetical protein	138
	PLF_1386_00342801	1	hypothetical protein	52
	PLF_1386_00343105	1	hypothetical protein	215
	PLF_1386_00343869	1	hypothetical protein	337
	PLF_1386_00344854	1	hypothetical protein	84
	PLF_1386_00346439	1	hypothetical protein	478
	PLF_1386_00347013	1	hypothetical protein	225
	PLF_1386_00347783	1	hypothetical protein	132
	PLF_1386_00347949	1	hypothetical protein	1764
	PLF_1386_00348162	1	hypothetical protein	80
	PLF_1386_00349589	1	hypothetical protein	116
	PLF_1386_00350112	1	hypothetical protein	138
	PLF_1386_00350117	1	hypothetical protein	236
	PLF_1386_00350198	1	hypothetical protein	349
	PLF_1386_00350200	1	hypothetical protein	320
	PLF_1386_00351056	1	hypothetical protein	58
	PLF_1386_00351493	1	hypothetical protein	203
	PLF_1386_00352428	1	hypothetical protein	263
	PLF_1386_00358229	1	hypothetical protein	120
	PLF_1386_00359537	1	hypothetical protein	88
	PLF_1386_00360135	1	hypothetical protein	77
	PLF_1386_00363968	1	hypothetical protein	121
	PLF_1386_00364332	1	hypothetical protein	272
	PLF_1386_00365938	1	hypothetical protein	127
	PLF_1386_00365939	1	hypothetical protein	195
	PLF_1386_00367402	1	hypothetical protein	711
	PLF_1386_00368599	1	hypothetical protein	63
	PLF_1386_00368769	1	hypothetical protein	132
	PLF_1386_00369322	1	hypothetical protein	506
	PLF_1386_00370958	1	hypothetical protein	187
	PLF_1386_00372673	1	hypothetical protein	1074
	PLF_1386_00372701	1	hypothetical protein	250
	PLF_1386_00373712	1	hypothetical protein	117
	PLF_1386_00374333	1	hypothetical protein	234
	PLF_1386_00374793	1	hypothetical protein	62
	PLF_1386_00377543	1	hypothetical protein	60
	PLF_1386_00377917	1	hypothetical protein	158
	PLF_1386_00389130	1	hypothetical protein	43
	PLF_1386_00433775	1	hypothetical protein	128
	PLF_1386_00454541	1	hypothetical protein	70
	PLF_1386_00457178	1	hypothetical protein	46
	PLF_1386_00459774	1	hypothetical protein	1162
	PLF_1386_00460012	1	hypothetical protein	564
	PLF_1386_00467295	1	hypothetical protein	477
	PLF_1386_00469237	1	hypothetical protein	260
	PLF_1386_00474703	1	hypothetical protein	48
	PLF_1386_00475983	1	hypothetical protein	40
	PLF_1386_00525852	1	hypothetical protein	76
	PLF_1386_00535847	1	hypothetical protein	374
	PLF_1386_00537173	1	hypothetical protein	70
	PLF_1386_00537469	1	hypothetical protein	258
	PLF_1386_00537959	1	hypothetical protein	58
	PLF_1386_00541090	1	hypothetical protein	240
	PLF_1386_00541538	1	hypothetical protein	362
	PLF_1386_00542778	1	hypothetical protein	194
	PLF_1386_00543373	1	hypothetical protein	173
	PLF_1386_00543400	2	hypothetical protein	228
	PLF_1386_00543785	1	hypothetical protein	329
	PLF_1386_00544404	1	hypothetical protein	125
	PLF_1386_00544569	1	hypothetical protein	255
	PLF_1386_00545955	2	hypothetical protein	105
	PLF_1386_00546866	1	hypothetical protein	404
	PLF_1386_00547199	1	hypothetical protein	194
	PLF_1386_00547880	1	hypothetical protein	285
	PLF_1386_00549583	1	hypothetical protein	53
	PLF_1386_00053975	1	hypothetical protein formerly called flagellar hook-length control protein FliK	734
	PLF_1386_00128788	1	Integrase	388
	PLF_1386_00076941	1	Maltose O-acetyltransferase (EC 2.3.1.79)	179
	PLF_1386_00007598	7	Mobile element protein	82
	PLF_1386_00017411	1	N-acetylmuramoyl-L-alanine amidase (EC 3.5.1.28)	495
	PLF_1386_00012687	1	N-acetylmuramoyl-L-alanine amidase (major autolysin) (CWBP49)	717
	PLF_1386_00378498	1	N5-carboxyaminoimidazole ribonucleotide synthase (EC 6.3.4.18)	413
	PLF_1386_00002405	1	Permease of the drug/metabolite transporter (DMT) superfamily	315
	PLF_1386_00020728	1	Phage antirepressor protein	253
	PLF_1386_00015336	1	Phage major capsid protein	305
	PLF_1386_00304763	2	Phage portal protein	189
	PLF_1386_00139679	1	Phage tail length tape-measure protein T	1215
	PLF_1386_00198490	1	Phage terminase, large subunit	402
	PLF_1386_00340473	1	Phosphonopyruvate hydrolase (EC 3.11.1.3)	296
	PLF_1386_00001530	1	putative membrane-associated phospholipid phosphatase, PAP2 superfamily	207
	PLF_1386_00023454	1	Response regulator aspartate phosphatase	121
	PLF_1386_00015983	1	Response regulator aspartate phosphatase E	374
	PLF_1386_00011548	1	Response regulator aspartate phosphatase H / PhrH, regulator of the activity of phosphatase RapH	57
	PLF_1386_00193073	1	Retron-type RNA-directed DNA polymerase (EC 2.7.7.49)	335
	PLF_1386_00064913	1	Rossmann fold nucleotide-binding protein Smf possibly involved in DNA uptake	408
	PLF_1386_00030081	1	RS21-C6-like protein (RS21-C6 protein)	112
	PLF_1386_00005414	1	SAM-dependent methyltransferase	272
	PLF_1386_00345793	1	Serine--glyoxylate aminotransferase (EC 2.6.1.45)	379
	PLF_1386_00040469	1	Threonine synthase (EC 4.2.3.1)	422
	PLF_1386_00018063	1	Transcriptional regulator, LysR family	296
	PLF_1386_00017404	1	Uncharacterized MFS-type transporter	407
	PLF_1386_00009711	1	YeeF	156
	* Family ID according to protein family functions in PATRIC (Davis et al. 2020)

## Sheet: C. Unique Gene Feat. B.sub 168
	Unique Gene Features in Bacillus subtilis subsp. subtilis str. 168
	Family ID *	Proteins	Description	Min AA Length
	PLF_1386_00371908	1	(R)-2-hydroxyacid dehydrogenase, similar to L-sulfolactate dehydrogenase (EC 1.1.1.272)	337
	PLF_1386_00007278	1	2-dehydro-3-deoxy-D-gluconate 5-dehydrogenase (EC 1.1.1.127) @ 2-deoxy-D-gluconate 3-dehydrogenase (EC 1.1.1.125)	254
	PLF_1386_00008965	1	2-dehydro-3-deoxygluconokinase (EC 2.7.1.45)	324
	PLF_1386_00006073	1	2,5-dioxovalerate dehydrogenase (EC 1.2.1.26)	499
	PLF_1386_00007042	1	3-phytase (EC 3.1.3.8)	382
	PLF_1386_00005849	1	3D-(3,5/4)-trihydroxycyclohexane-1,2-dione hydrolase (EC 3.7.1.22)	637
	PLF_1386_00013542	1	4-carboxymuconolactone decarboxylase (EC 4.1.1.44)	64
	PLF_1386_00008966	1	4-deoxy-L-threo-5-hexosulose-uronate ketol-isomerase (EC 5.3.1.17)	275
	PLF_1386_00009236	1	4-hydroxy-2-oxoglutarate aldolase (EC 4.1.3.16) @ 2-dehydro-3-deoxyphosphogluconate aldolase (EC 4.1.2.14)	196
	PLF_1386_00007780	1	5-dehydro-4-deoxyglucarate dehydratase (EC 4.2.1.41)	308
	PLF_1386_00005822	1	5-deoxy-glucuronate isomerase (EC 5.3.1.30)	271
	PLF_1386_00006367	1	5-keto-2-deoxy-D-gluconate-6 phosphate aldolase (EC 4.1.2.29)	290
	PLF_1386_00005844	1	5-keto-2-deoxygluconokinase (EC 2.7.1.92)	325
	PLF_1386_00006097	1	6-phospho-beta-glucosidase (EC 3.2.1.86)	479
	PLF_1386_00000556	1	6-phosphogluconate dehydrogenase, decarboxylating (EC 1.1.1.44)	297
	PLF_1386_00037667	1	8-amino-7-oxononanoate synthase (EC 2.3.1.47)	389
	PLF_1386_00007305	1	ABC transporter peptide-binding protein YtcQ	498
	PLF_1386_00016899	1	ABC transporter permease protein YtcP	293
	PLF_1386_00006074	1	ABC transporter-like sensor and permease protein YxdM	622
	PLF_1386_00006687	1	ABC transporter-like sensor ATP-binding protein YxdL	257
	PLF_1386_00006734	1	ABC transporter-like sensor linked histidine kinase YxdK	325
	PLF_1386_00006604	1	ABC transporter-like sensor linked response regulator YxdJ	229
	PLF_1386_00006721	1	ABC transporter, permease protein	486
	PLF_1386_00043853	1	ABC transporter, permease protein 1 (cluster 1, maltose/g3p/polyamine/iron)	321
	PLF_1386_00458608	1	ABC transporter, permease protein 1 (cluster 1, maltose/g3p/polyamine/iron)	309
	PLF_1386_00459221	1	ABC transporter, permease protein 1 (cluster 1, maltose/g3p/polyamine/iron)	318
	PLF_1386_00120128	1	ABC transporter, substrate-binding protein (cluster 1, maltose/g3p/polyamine/iron)	502
	PLF_1386_00459418	1	ABC transporter, substrate-binding protein (cluster 5, nickel/peptides/opines)	575
	PLF_1386_00006758	1	ABC-type antimicrobial peptide transport system, ATPase component	226
	PLF_1386_00004796	1	Activator of the mannose operon (transcriptional antiterminator), BglG family	648
	PLF_1386_00005889	1	Adenosylmethionine-8-amino-7-oxononanoate aminotransferase (EC 2.6.1.62)	448
	PLF_1386_00011291	1	Allophanate hydrolase 2 subunit 1 (EC 3.5.1.54) / Allophanate hydrolase 2 subunit 2 (EC 3.5.1.54)	335
	PLF_1386_00009064	1	alpha-galacturonidase (EC 3.2.1.67)	446
	PLF_1386_00007119	1	alpha-ketoglutarate permease	414
	PLF_1386_00004573	1	Altronate dehydratase (EC 4.2.1.7)	497
	PLF_1386_00039857	1	Altronate oxidoreductase (EC 1.1.1.58)	480
	PLF_1386_00006807	1	Amino-acid permease RocC	470
	PLF_1386_00007120	1	Anti-sigma-V factor RsiV	285
	PLF_1386_00009195	1	Antitoxin YobK	152
	PLF_1386_00014540	1	Antitoxin YqcF	192
	PLF_1386_00472737	1	Antitoxin YxxD	147
	PLF_1386_00005297	1	Arginine utilization protein RocB	566
	PLF_1386_00000893	1	Arsenical resistance operon repressor	105
	PLF_1386_00540459	1	Arsenical resistance operon repressor	111
	PLF_1386_00000936	1	Arsenical-resistance protein ACR3	346
	PLF_1386_00017881	1	Asparagine synthetase [glutamine-hydrolyzing] (EC 6.3.5.4) AsnH	747
	PLF_1386_00014862	1	Bacteriophage FIG00602643: hypothetical protein	323
	PLF_1386_00008759	1	beta-galactosidase (EC 3.2.1.23)	663
	PLF_1386_00009071	1	Biotin biosynthesis cytochrome P450 (EC 1.14.15.12)	395
	PLF_1386_00013004	1	Branched-chain amino acid transport protein AzlC	254
	PLF_1386_00010406	1	Branched-chain amino acid transport protein AzlD	110
	PLF_1386_00538838	1	CDP-glycerol:poly(glycerophosphate) glycerophosphotransferase (EC 2.7.8.12)	746
	PLF_1386_00009102	1	cell surface protein, ErfK family	194
	PLF_1386_00007532	1	Choloylglycine hydrolase (EC 3.5.1.24)	328
	PLF_1386_00010598	1	Cinnamyl alcohol dehydrogenase/reductase (EC 1.1.1.195) @ Alcohol dehydrogenase (EC 1.1.1.1)	349
	PLF_1386_00064714	1	Class D beta-lactamase (EC 3.5.2.6)	267
	PLF_1386_00014183	1	Competence regulatory protein ComQ	299
	PLF_1386_00112126	1	conjugal transfer protein, putative	797
	PLF_1386_00121575	1	Cyclo(L-leucyl-L-leucyl) synthase (EC 2.3.2.22)	248
	PLF_1386_00006854	1	Cytochrome P450 102A3 (EC 1.14.14.1) / NADPH--cytochrome P450 reductase (EC 1.6.2.4)	1061
	PLF_1386_00010909	1	Cytochrome P450 CypA	410
	PLF_1386_00007671	1	D-galactarate dehydratase (EC 4.2.1.42)	510
	PLF_1386_00007905	1	D-glucarate transporter	455
	PLF_1386_00014235	1	D-lactate dehydratase (EC 4.2.1.130)	197
	PLF_1386_00006417	1	D-mannonate oxidoreductase (EC 1.1.1.57)	278
	PLF_1386_00000541	1	Delta-1-pyrroline-5-carboxylate dehydrogenase (EC 1.2.1.88)	515
	PLF_1386_00008866	1	Dethiobiotin synthase BioD (EC 6.3.3.3)	231
	PLF_1386_00003220	1	Dienelactone hydrolase family protein	202
	PLF_1386_00095544	1	diguanylate cyclase/phosphodiesterase (GGDEF & EAL domains) with PAS/PAC sensor(s)	573
	PLF_1386_00009241	1	Dihydrofolate reductase homolog	174
	PLF_1386_00009075	1	DNA for 25-36 DEGREE region containing the AMYE-SRFA region, complete CDS	281
	PLF_1386_00013742	1	DNA helicase (EC 3.6.4.12), phage-associated	504
	PLF_1386_00116750	1	DNA-3-methyladenine glycosylase II (EC 3.2.2.21)	303
	PLF_1386_00020332	1	DNA-cytosine methyltransferase (EC 2.1.1.37)	427
	PLF_1386_00455930	1	DNA-cytosine methyltransferase (EC 2.1.1.37)	389
	PLF_1386_00192044	1	Efflux ABC transporter, ATP-binding protein	218
	PLF_1386_00005989	1	Efflux ABC transporter, permease/ATP-binding protein YwjA	575
	PLF_1386_00025561	1	Ethanolamine permease	370
	PLF_1386_00013840	1	Extracellular neutral protease B	538
	PLF_1386_00016310	1	FIG006126: DNA helicase, restriction/modification system component YeeB	599
	PLF_1386_00016827	1	FIG045374: Type II restriction enzyme, methylase subunit YeeA	879
	PLF_1386_00007629	1	Formiminoglutamase (EC 3.5.3.8)	319
	PLF_1386_00011296	1	FtsK/SpoIIIE family protein	480
	PLF_1386_00011484	1	FtsK/SpoIIIE family protein	952
	PLF_1386_00007630	1	Glucarate dehydratase (EC 4.2.1.40)	455
	PLF_1386_00007144	1	Gluconate permease, Bsu4004 homolog	444
	PLF_1386_00007310	1	Glucuronide transporter UidB	459
	PLF_1386_00010827	1	Glutamate racemase (EC 5.1.1.3)	265
	PLF_1386_00054461	1	Glutamine ABC transporter, ATP-binding protein GlnQ	242
	PLF_1386_00007594	1	Glutamine ABC transporter, permease protein GlnP	218
	PLF_1386_00007748	1	Glutamine ABC transporter, permease protein GlnP	216
	PLF_1386_00481245	1	Glutamine ABC transporter, substrate-binding protein GlnH	273
	PLF_1386_00006569	1	Glyceraldehyde-3-phosphate ketol-isomerase (EC 5.3.1.1)	289
	PLF_1386_00000918	1	GNAT family acetyltransferase Bsu1753 (YnaD)	170
	PLF_1386_00006375	1	GTP cyclohydrolase I (EC 3.5.4.16) type 2	304
	PLF_1386_00007977	1	Hexuronate transporter	422
	PLF_1386_00005722	1	Hexuronate utilization operon transcriptional repressor ExuR	333
	PLF_1386_00000472	1	Histidine ammonia-lyase (EC 4.3.1.3)	508
	PLF_1386_00007668	1	Histidine permease	475
	PLF_1386_00028398	1	HNH homing endonuclease	173
	PLF_1386_00014194	1	HTH-type transcriptional regulator LrpA	136
	PLF_1386_00007474	1	Hut operon positive regulatory protein	148
	PLF_1386_00007301	1	Hydroxypyruvate reductase (EC 1.1.1.81)	344
	PLF_1386_00001232	1	hypothetical protein	47
	PLF_1386_00007123	1	hypothetical protein	487
	PLF_1386_00007636	1	hypothetical protein	254
	PLF_1386_00007950	1	hypothetical protein	829
	PLF_1386_00008109	1	hypothetical protein	42
	PLF_1386_00008115	1	hypothetical protein	61
	PLF_1386_00008346	1	hypothetical protein	60
	PLF_1386_00008408	1	hypothetical protein	148
	PLF_1386_00008451	1	hypothetical protein	41
	PLF_1386_00009021	1	hypothetical protein	131
	PLF_1386_00009099	1	hypothetical protein	577
	PLF_1386_00009101	1	hypothetical protein	209
	PLF_1386_00009112	1	hypothetical protein	267
	PLF_1386_00009165	1	hypothetical protein	168
	PLF_1386_00009180	1	hypothetical protein	761
	PLF_1386_00009226	1	hypothetical protein	45
	PLF_1386_00009272	1	hypothetical protein	88
	PLF_1386_00009278	1	hypothetical protein	51
	PLF_1386_00009294	1	hypothetical protein	58
	PLF_1386_00009413	1	hypothetical protein	54
	PLF_1386_00009580	1	hypothetical protein	111
	PLF_1386_00009658	1	hypothetical protein	47
	PLF_1386_00009972	1	hypothetical protein	74
	PLF_1386_00010029	1	hypothetical protein	341
	PLF_1386_00010041	1	hypothetical protein	167
	PLF_1386_00010184	1	hypothetical protein	195
	PLF_1386_00010249	1	hypothetical protein	472
	PLF_1386_00010250	1	hypothetical protein	282
	PLF_1386_00010365	1	hypothetical protein	59
	PLF_1386_00010410	1	hypothetical protein	296
	PLF_1386_00010411	1	hypothetical protein	140
	PLF_1386_00010437	1	hypothetical protein	70
	PLF_1386_00010486	1	hypothetical protein	97
	PLF_1386_00010501	1	hypothetical protein	87
	PLF_1386_00010554	1	hypothetical protein	129
	PLF_1386_00010575	1	hypothetical protein	290
	PLF_1386_00010576	1	hypothetical protein	289
	PLF_1386_00010581	1	hypothetical protein	82
	PLF_1386_00010652	1	hypothetical protein	47
	PLF_1386_00010723	1	hypothetical protein	225
	PLF_1386_00010736	1	hypothetical protein	46
	PLF_1386_00010791	1	hypothetical protein	132
	PLF_1386_00010902	1	hypothetical protein	292
	PLF_1386_00011042	1	hypothetical protein	46
	PLF_1386_00011190	1	hypothetical protein	61
	PLF_1386_00011251	1	hypothetical protein	161
	PLF_1386_00011278	1	hypothetical protein	52
	PLF_1386_00011351	1	hypothetical protein	373
	PLF_1386_00011406	1	hypothetical protein	261
	PLF_1386_00011416	1	hypothetical protein	143
	PLF_1386_00011464	1	hypothetical protein	58
	PLF_1386_00011574	1	hypothetical protein	39
	PLF_1386_00011588	1	hypothetical protein	46
	PLF_1386_00011658	2	hypothetical protein	228
	PLF_1386_00011695	1	hypothetical protein	42
	PLF_1386_00011713	1	hypothetical protein	41
	PLF_1386_00011811	1	hypothetical protein	51
	PLF_1386_00011878	1	hypothetical protein	80
	PLF_1386_00011920	1	hypothetical protein	45
	PLF_1386_00012016	1	hypothetical protein	82
	PLF_1386_00012053	1	hypothetical protein	77
	PLF_1386_00012057	1	hypothetical protein	43
	PLF_1386_00012059	1	hypothetical protein	47
	PLF_1386_00012065	1	hypothetical protein	192
	PLF_1386_00012197	1	hypothetical protein	297
	PLF_1386_00012205	1	hypothetical protein	67
	PLF_1386_00012215	1	hypothetical protein	155
	PLF_1386_00012217	1	hypothetical protein	69
	PLF_1386_00012344	1	hypothetical protein	76
	PLF_1386_00012395	1	hypothetical protein	314
	PLF_1386_00012414	1	hypothetical protein	235
	PLF_1386_00012463	1	hypothetical protein	48
	PLF_1386_00012628	1	hypothetical protein	51
	PLF_1386_00012733	1	hypothetical protein	103
	PLF_1386_00012741	1	hypothetical protein	120
	PLF_1386_00012772	1	hypothetical protein	167
	PLF_1386_00012783	1	hypothetical protein	446
	PLF_1386_00012790	1	hypothetical protein	58
	PLF_1386_00012914	1	hypothetical protein	168
	PLF_1386_00012916	1	hypothetical protein	72
	PLF_1386_00012954	1	hypothetical protein	145
	PLF_1386_00012980	1	hypothetical protein	37
	PLF_1386_00013144	1	hypothetical protein	51
	PLF_1386_00013151	1	hypothetical protein	56
	PLF_1386_00013155	1	hypothetical protein	54
	PLF_1386_00013156	2	hypothetical protein	58
	PLF_1386_00013193	1	hypothetical protein	108
	PLF_1386_00013274	1	hypothetical protein	121
	PLF_1386_00013278	1	hypothetical protein	203
	PLF_1386_00013279	1	hypothetical protein	82
	PLF_1386_00013333	1	hypothetical protein	38
	PLF_1386_00013344	1	hypothetical protein	45
	PLF_1386_00013512	1	hypothetical protein	86
	PLF_1386_00013515	1	hypothetical protein	61
	PLF_1386_00013530	1	hypothetical protein	45
	PLF_1386_00013531	1	hypothetical protein	40
	PLF_1386_00013642	1	hypothetical protein	174
	PLF_1386_00013653	1	hypothetical protein	37
	PLF_1386_00013706	1	hypothetical protein	44
	PLF_1386_00013848	1	hypothetical protein	67
	PLF_1386_00013915	1	hypothetical protein	126
	PLF_1386_00014127	1	hypothetical protein	65
	PLF_1386_00014139	1	hypothetical protein	49
	PLF_1386_00014142	1	hypothetical protein	168
	PLF_1386_00014304	1	hypothetical protein	64
	PLF_1386_00014355	1	hypothetical protein	120
	PLF_1386_00014387	1	hypothetical protein	41
	PLF_1386_00014388	1	hypothetical protein	37
	PLF_1386_00014528	1	hypothetical protein	1305
	PLF_1386_00014545	1	hypothetical protein	86
	PLF_1386_00014549	1	hypothetical protein	487
	PLF_1386_00014600	1	hypothetical protein	101
	PLF_1386_00014611	1	hypothetical protein	48
	PLF_1386_00014629	1	hypothetical protein	47
	PLF_1386_00014631	1	hypothetical protein	38
	PLF_1386_00014639	1	hypothetical protein	68
	PLF_1386_00014640	1	hypothetical protein	42
	PLF_1386_00014872	1	hypothetical protein	405
	PLF_1386_00014882	1	hypothetical protein	37
	PLF_1386_00014887	1	hypothetical protein	56
	PLF_1386_00014906	1	hypothetical protein	38
	PLF_1386_00015101	1	hypothetical protein	91
	PLF_1386_00015108	1	hypothetical protein	75
	PLF_1386_00015162	1	hypothetical protein	133
	PLF_1386_00015212	1	hypothetical protein	54
	PLF_1386_00015224	1	hypothetical protein	39
	PLF_1386_00015234	1	hypothetical protein	39
	PLF_1386_00015236	1	hypothetical protein	70
	PLF_1386_00015454	1	hypothetical protein	158
	PLF_1386_00015608	1	hypothetical protein	57
	PLF_1386_00015616	1	hypothetical protein	61
	PLF_1386_00016191	1	hypothetical protein	45
	PLF_1386_00016729	1	hypothetical protein	52
	PLF_1386_00016763	1	hypothetical protein	44
	PLF_1386_00017188	1	hypothetical protein	121
	PLF_1386_00017216	1	hypothetical protein	60
	PLF_1386_00017241	1	hypothetical protein	291
	PLF_1386_00017266	1	hypothetical protein	63
	PLF_1386_00017275	1	hypothetical protein	55
	PLF_1386_00017597	1	hypothetical protein	217
	PLF_1386_00017600	1	hypothetical protein	94
	PLF_1386_00017704	1	hypothetical protein	71
	PLF_1386_00018214	1	hypothetical protein	309
	PLF_1386_00018223	1	hypothetical protein	154
	PLF_1386_00018374	1	hypothetical protein	112
	PLF_1386_00018375	1	hypothetical protein	135
	PLF_1386_00018386	1	hypothetical protein	98
	PLF_1386_00018446	1	hypothetical protein	48
	PLF_1386_00018453	1	hypothetical protein	59
	PLF_1386_00018483	1	hypothetical protein	49
	PLF_1386_00018492	1	hypothetical protein	151
	PLF_1386_00018495	1	hypothetical protein	160
	PLF_1386_00018496	1	hypothetical protein	399
	PLF_1386_00018499	1	hypothetical protein	330
	PLF_1386_00019142	1	hypothetical protein	172
	PLF_1386_00019183	1	hypothetical protein	111
	PLF_1386_00019184	1	hypothetical protein	47
	PLF_1386_00019299	1	hypothetical protein	63
	PLF_1386_00020029	1	hypothetical protein	236
	PLF_1386_00020235	1	hypothetical protein	156
	PLF_1386_00020236	1	hypothetical protein	169
	PLF_1386_00020239	1	hypothetical protein	64
	PLF_1386_00020259	1	hypothetical protein	43
	PLF_1386_00020314	1	hypothetical protein	55
	PLF_1386_00021206	1	hypothetical protein	405
	PLF_1386_00021431	1	hypothetical protein	96
	PLF_1386_00021483	1	hypothetical protein	113
	PLF_1386_00021530	1	hypothetical protein	160
	PLF_1386_00021551	1	hypothetical protein	478
	PLF_1386_00021579	1	hypothetical protein	63
	PLF_1386_00021649	1	hypothetical protein	98
	PLF_1386_00021664	1	hypothetical protein	154
	PLF_1386_00022387	1	hypothetical protein	875
	PLF_1386_00022684	1	hypothetical protein	131
	PLF_1386_00022725	1	hypothetical protein	57
	PLF_1386_00022756	1	hypothetical protein	76
	PLF_1386_00022798	1	hypothetical protein	39
	PLF_1386_00023155	1	hypothetical protein	171
	PLF_1386_00023449	1	hypothetical protein	207
	PLF_1386_00023899	1	hypothetical protein	46
	PLF_1386_00023900	1	hypothetical protein	166
	PLF_1386_00023925	1	hypothetical protein	227
	PLF_1386_00023953	1	hypothetical protein	117
	PLF_1386_00023954	1	hypothetical protein	422
	PLF_1386_00024820	1	hypothetical protein	265
	PLF_1386_00025295	1	hypothetical protein	171
	PLF_1386_00025296	1	hypothetical protein	77
	PLF_1386_00025341	1	hypothetical protein	180
	PLF_1386_00025350	1	hypothetical protein	236
	PLF_1386_00026179	1	hypothetical protein	586
	PLF_1386_00026253	1	hypothetical protein	145
	PLF_1386_00026485	1	hypothetical protein	54
	PLF_1386_00026823	1	hypothetical protein	51
	PLF_1386_00026827	1	hypothetical protein	58
	PLF_1386_00026882	1	hypothetical protein	166
	PLF_1386_00026914	1	hypothetical protein	64
	PLF_1386_00026915	1	hypothetical protein	252
	PLF_1386_00026932	1	hypothetical protein	54
	PLF_1386_00028136	1	hypothetical protein	92
	PLF_1386_00028162	1	hypothetical protein	29
	PLF_1386_00029236	1	hypothetical protein	274
	PLF_1386_00029685	1	hypothetical protein	37
	PLF_1386_00029738	1	hypothetical protein	177
	PLF_1386_00029741	1	hypothetical protein	443
	PLF_1386_00029748	1	hypothetical protein	136
	PLF_1386_00029749	1	hypothetical protein	120
	PLF_1386_00030833	1	hypothetical protein	88
	PLF_1386_00031179	1	hypothetical protein	71
	PLF_1386_00032442	1	hypothetical protein	165
	PLF_1386_00032451	1	hypothetical protein	118
	PLF_1386_00033462	1	hypothetical protein	89
	PLF_1386_00033489	1	hypothetical protein	41
	PLF_1386_00033540	1	hypothetical protein	59
	PLF_1386_00033541	1	hypothetical protein	61
	PLF_1386_00037789	1	hypothetical protein	387
	PLF_1386_00038840	1	hypothetical protein	49
	PLF_1386_00040852	1	hypothetical protein	309
	PLF_1386_00041165	1	hypothetical protein	279
	PLF_1386_00043558	1	hypothetical protein	75
	PLF_1386_00047566	1	hypothetical protein	427
	PLF_1386_00048709	1	hypothetical protein	111
	PLF_1386_00049101	1	hypothetical protein	74
	PLF_1386_00049899	1	hypothetical protein	167
	PLF_1386_00054571	1	hypothetical protein	149
	PLF_1386_00055868	1	hypothetical protein	78
	PLF_1386_00056677	1	hypothetical protein	43
	PLF_1386_00058280	1	hypothetical protein	54
	PLF_1386_00058441	1	hypothetical protein	400
	PLF_1386_00058825	1	hypothetical protein	185
	PLF_1386_00060042	1	hypothetical protein	130
	PLF_1386_00061547	1	hypothetical protein	39
	PLF_1386_00066584	1	hypothetical protein	142
	PLF_1386_00071860	1	hypothetical protein	304
	PLF_1386_00072496	1	hypothetical protein	233
	PLF_1386_00073704	1	hypothetical protein	70
	PLF_1386_00075282	1	hypothetical protein	65
	PLF_1386_00087916	1	hypothetical protein	54
	PLF_1386_00090773	1	hypothetical protein	70
	PLF_1386_00093257	1	hypothetical protein	56
	PLF_1386_00099724	1	hypothetical protein	109
	PLF_1386_00101873	1	hypothetical protein	131
	PLF_1386_00112046	1	hypothetical protein	96
	PLF_1386_00114044	1	hypothetical protein	92
	PLF_1386_00114450	1	hypothetical protein	159
	PLF_1386_00114603	1	hypothetical protein	127
	PLF_1386_00117218	1	hypothetical protein	644
	PLF_1386_00117885	1	hypothetical protein	111
	PLF_1386_00117903	1	hypothetical protein	254
	PLF_1386_00120287	1	hypothetical protein	409
	PLF_1386_00121106	1	hypothetical protein	148
	PLF_1386_00122824	1	hypothetical protein	1201
	PLF_1386_00122826	1	hypothetical protein	115
	PLF_1386_00125534	1	hypothetical protein	182
	PLF_1386_00125843	1	hypothetical protein	387
	PLF_1386_00126081	1	hypothetical protein	79
	PLF_1386_00126817	1	hypothetical protein	167
	PLF_1386_00127218	1	hypothetical protein	68
	PLF_1386_00127481	1	hypothetical protein	511
	PLF_1386_00128358	1	hypothetical protein	275
	PLF_1386_00128387	1	hypothetical protein	348
	PLF_1386_00128460	1	hypothetical protein	70
	PLF_1386_00128828	1	hypothetical protein	112
	PLF_1386_00129105	1	hypothetical protein	77
	PLF_1386_00130023	1	hypothetical protein	145
	PLF_1386_00130208	1	hypothetical protein	260
	PLF_1386_00130559	1	hypothetical protein	116
	PLF_1386_00130727	1	hypothetical protein	148
	PLF_1386_00131066	1	hypothetical protein	157
	PLF_1386_00131510	1	hypothetical protein	170
	PLF_1386_00131813	1	hypothetical protein	157
	PLF_1386_00132158	1	hypothetical protein	106
	PLF_1386_00134040	1	hypothetical protein	278
	PLF_1386_00134385	1	hypothetical protein	68
	PLF_1386_00134481	1	hypothetical protein	144
	PLF_1386_00134598	1	hypothetical protein	266
	PLF_1386_00136535	1	hypothetical protein	142
	PLF_1386_00137747	1	hypothetical protein	233
	PLF_1386_00137886	1	hypothetical protein	812
	PLF_1386_00137933	1	hypothetical protein	64
	PLF_1386_00138378	1	hypothetical protein	344
	PLF_1386_00138392	1	hypothetical protein	177
	PLF_1386_00138781	1	hypothetical protein	233
	PLF_1386_00139156	1	hypothetical protein	154
	PLF_1386_00139166	1	hypothetical protein	406
	PLF_1386_00139169	1	hypothetical protein	310
	PLF_1386_00153010	1	hypothetical protein	61
	PLF_1386_00155258	1	hypothetical protein	156
	PLF_1386_00161736	1	hypothetical protein	250
	PLF_1386_00187024	1	hypothetical protein	62
	PLF_1386_00192828	1	hypothetical protein	545
	PLF_1386_00193268	1	hypothetical protein	178
	PLF_1386_00193770	1	hypothetical protein	61
	PLF_1386_00195757	1	hypothetical protein	313
	PLF_1386_00196244	1	hypothetical protein	134
	PLF_1386_00198782	1	hypothetical protein	67
	PLF_1386_00213724	1	hypothetical protein	280
	PLF_1386_00219075	1	hypothetical protein	142
	PLF_1386_00232700	1	hypothetical protein	53
	PLF_1386_00234277	1	hypothetical protein	105
	PLF_1386_00236501	1	hypothetical protein	368
	PLF_1386_00238527	1	hypothetical protein	417
	PLF_1386_00240008	1	hypothetical protein	113
	PLF_1386_00257186	1	hypothetical protein	81
	PLF_1386_00277870	1	hypothetical protein	66
	PLF_1386_00283883	1	hypothetical protein	369
	PLF_1386_00297863	1	hypothetical protein	340
	PLF_1386_00305654	1	hypothetical protein	251
	PLF_1386_00315052	1	hypothetical protein	106
	PLF_1386_00318455	1	hypothetical protein	178
	PLF_1386_00319542	1	hypothetical protein	57
	PLF_1386_00325701	1	hypothetical protein	154
	PLF_1386_00343823	1	hypothetical protein	438
	PLF_1386_00346701	1	hypothetical protein	115
	PLF_1386_00351244	1	hypothetical protein	705
	PLF_1386_00366020	1	hypothetical protein	97
	PLF_1386_00366689	1	hypothetical protein	481
	PLF_1386_00368487	1	hypothetical protein	148
	PLF_1386_00370396	1	hypothetical protein	769
	PLF_1386_00372030	1	hypothetical protein	328
	PLF_1386_00374721	1	hypothetical protein	49
	PLF_1386_00374927	1	hypothetical protein	57
	PLF_1386_00376034	1	hypothetical protein	458
	PLF_1386_00380652	1	hypothetical protein	357
	PLF_1386_00450531	1	hypothetical protein	52
	PLF_1386_00451567	1	hypothetical protein	274
	PLF_1386_00451951	1	hypothetical protein	251
	PLF_1386_00451973	1	hypothetical protein	132
	PLF_1386_00454531	1	hypothetical protein	195
	PLF_1386_00457675	1	hypothetical protein	416
	PLF_1386_00460093	1	hypothetical protein	236
	PLF_1386_00467056	1	hypothetical protein	53
	PLF_1386_00468239	1	hypothetical protein	115
	PLF_1386_00471178	1	hypothetical protein	147
	PLF_1386_00475632	1	hypothetical protein	687
	PLF_1386_00477522	1	hypothetical protein	39
	PLF_1386_00481170	1	hypothetical protein	120
	PLF_1386_00481800	1	hypothetical protein	120
	PLF_1386_00483543	1	hypothetical protein	244
	PLF_1386_00484271	1	hypothetical protein	127
	PLF_1386_00535728	1	hypothetical protein	586
	PLF_1386_00537194	1	hypothetical protein	195
	PLF_1386_00542275	1	hypothetical protein	442
	PLF_1386_00546326	1	hypothetical protein	102
	PLF_1386_00547468	1	hypothetical protein	126
	PLF_1386_00547734	1	hypothetical protein	75
	PLF_1386_00547846	1	hypothetical protein	213
	PLF_1386_00550645	1	hypothetical protein	359
	PLF_1386_00550849	1	hypothetical protein	126
	PLF_1386_00025301	1	hypothetical protein; RBL05959	92
	PLF_1386_00007562	1	Imidazolonepropionase (EC 3.5.2.7)	421
	PLF_1386_00119834	1	Immunity protein SdpI	207
	PLF_1386_00014199	1	ImpB/MucB/SamB family protein	115
	PLF_1386_00132543	1	ImpB/MucB/SamB family protein	217
	PLF_1386_00005620	1	Inosose dehydratase (EC 4.2.1.44)	297
	PLF_1386_00005771	1	Inosose isomerase (EC 5.3.99.11)	278
	PLF_1386_00462911	1	Isochorismatase (EC 3.3.2.1)	180
	PLF_1386_00118581	1	K(+)/H(+) antiporter subunit KhtT	165
	PLF_1386_00007749	1	L-rhamnose isomerase (EC 5.3.1.14)	424
	PLF_1386_00135655	1	L-rhamnose mutarotase (EC 5.1.3.32)	104
	PLF_1386_00008321	1	Lactoylbacillithiol hydrolase	127
	PLF_1386_00001526	1	Lactoylglutathione lyase (EC 4.4.1.5) @ Cadmium-induced protein CadI	146
	PLF_1386_00010676	1	Lactoylglutathione lyase and related lyases	128
	PLF_1386_00013759	1	Luciferase-like monooxygenase YhbW	339
	PLF_1386_00011619	1	LysR family transcriptional regulator Bsu CzcR	288
	PLF_1386_00013209	1	Major myo-inositol transporter IolT	482
	PLF_1386_00007650	1	Malonyl CoA-acyl carrier protein transacylase (EC 2.3.1.39)	288
	PLF_1386_00007476	1	Maltodextrin ABC transporter, permease protein MdxF	418
	PLF_1386_00009940	1	Maltodextrin ABC transporter, substrate-binding protein MdxE	421
	PLF_1386_00007437	1	Manganese ABC transporter, ATP-binding protein SitB	250
	PLF_1386_00008229	1	Manganese ABC transporter, inner membrane permease protein SitC	435
	PLF_1386_00007875	1	Manganese ABC transporter, inner membrane permease protein SitD	295
	PLF_1386_00007751	1	Manganese ABC transporter, periplasmic-binding protein SitA	306
	PLF_1386_00005835	1	Mannonate dehydratase (EC 4.2.1.8)	359
	PLF_1386_00003228	1	Mannose-6-phosphate isomerase (EC 5.3.1.8)	315
	PLF_1386_00009006	1	MBL-fold metallo-hydrolase superfamily	377
	PLF_1386_00010754	1	Membrane proteins related to metalloendopeptidases	144
	PLF_1386_00010832	1	Membrane proteins related to metalloendopeptidases	118
	PLF_1386_00359340	1	Metal-binding protein ZinT	251
	PLF_1386_00008571	1	Methylated-DNA--protein-cysteine methyltransferase (EC 2.1.1.63)	179
	PLF_1386_00009378	1	Methylphosphotriester-DNA--protein-cysteine S-methyltransferase (EC 2.1.1.n11) / ADA regulatory protein	211
	PLF_1386_00006598	1	Minor myo-inositol transporter IolF	443
	PLF_1386_00012106	1	Minor teichoic acid biosynthesis protein GgaB	900
	PLF_1386_00007584	1	Modular polyketide synthase	5514
	PLF_1386_00007651	1	Modular polyketide synthase	767
	PLF_1386_00007710	1	Modular polyketide synthase	249
	PLF_1386_00007804	1	Modular polyketide synthase	4532
	PLF_1386_00034734	1	Modular polyketide synthase	324
	PLF_1386_00077595	1	Modular polyketide synthase	4262
	PLF_1386_00000730	1	Multidrug efflux pump Blt (of MFS type)	400
	PLF_1386_00454411	1	Multidrug-efflux transporter transcription regulator BltR	273
	PLF_1386_00011060	1	Myo-inositol 2-dehydrogenase (EC 1.1.1.18)	392
	PLF_1386_00006026	1	Myo-inositol 2-dehydrogenase 1 (EC 1.1.1.18)	344
	PLF_1386_00009631	1	N-acetylmuramoyl-L-alanine amidase (EC 3.5.1.28)	250
	PLF_1386_00464702	1	N-acetylmuramoyl-L-alanine amidase (EC 3.5.1.28)	367
	PLF_1386_00542475	1	N1-spermidine/spermine acetyltransferase PaiA	172
	PLF_1386_00008220	1	Na(+)-dependent branched-chain amino acid transporter	440
	PLF_1386_00010834	1	Nutrient germinant receptor hydrophilic subunit C (GerKC/GerAC/GerBC)	404
	PLF_1386_00010224	1	Nutrient germinant receptor inner membrane subunit A (GerKA/GerAA/GerBA)	519
	PLF_1386_00010682	1	Nutrient germinant receptor inner membrane subunit B (GerKB/GerAB/GerBB)	363
	PLF_1386_00010658	1	Oxidoreductase, short-chain dehydrogenase/reductase family	251
	PLF_1386_00007822	1	Oxidoreductase, zinc-binding dehydrogenase family (EC 1.1.1.-)	339
	PLF_1386_00007100	1	Peptidoglycan O-acetyltransferase YrhL	634
	PLF_1386_00006251	1	Permease of the drug/metabolite transporter (DMT) superfamily	76
	PLF_1386_00012112	1	Permease of the drug/metabolite transporter (DMT) superfamily	305
	PLF_1386_00012266	1	Permease of the drug/metabolite transporter (DMT) superfamily	330
	PLF_1386_00010836	1	Phage integrase	333
	PLF_1386_00144561	1	Phage protein YqbB	305
	PLF_1386_00011305	1	Phage-like element PBSX protein xkdA	172
	PLF_1386_00380280	1	Phage-like element PBSX protein xkdG	311
	PLF_1386_00012268	1	Phage-like element PBSX protein xkdK	466
	PLF_1386_00014218	1	Phospholipid-binding protein YxkA	168
	PLF_1386_00060117	1	PhrI, regulator of the activity of phosphatase RapI	39
	PLF_1386_00138311	1	PhrK, regulator of the activity of phosphatase RapK	40
	PLF_1386_00006381	1	Pimeloyl-CoA synthase (EC 6.2.1.14)	244
	PLF_1386_00010840	1	Poly(glycerol-phosphate) alpha-glucosyltransferase (EC 2.4.1.52)	673
	PLF_1386_00006245	1	Polyketide biosynthesis 3-hydroxy-3-methylglutaryl-ACP synthase PksG	420
	PLF_1386_00010055	1	Polyketide biosynthesis acyl-carrier-protein AcpK	82
	PLF_1386_00009832	1	Polyketide biosynthesis malonyl-ACP decarboxylase PksF	415
	PLF_1386_00378369	1	Polyketide synthase modules and related proteins	5043
	PLF_1386_00445228	1	Polyketide synthase modules and related proteins	2543
	PLF_1386_00056926	1	Pre-neck appendage protein	806
	PLF_1386_00007756	1	Predicted 5-dehydro-4-deoxyglucarate regulator YcbG	233
	PLF_1386_00480373	1	Predicted glycolate dehydrogenase, 2-subunit type (EC 1.1.99.14), iron-sulfur subunit GlcF	444
	PLF_1386_00471918	1	Predicted rhamnose oligosaccharide ABC transport system, permease component	296
	PLF_1386_00006766	1	Predicted rhamnulose-1-phosphate aldolase (EC 4.1.2.19) / Predicted lactaldehyde dehydrogenase (EC 1.2.1.22)	689
	PLF_1386_00009486	1	Predicted transcriptional regulator of the myo-inositol catabolic operon	337
	PLF_1386_00010063	1	Probable polyketide biosynthesis enoyl-CoA hydratase PksH	256
	PLF_1386_00007785	1	Probable polyketide biosynthesis zinc-dependent hydrolase PksB	225
	PLF_1386_00012693	1	Probable tautomerase YolI/YrdN	129
	PLF_1386_00119047	1	Probable tautomerase YolI/YrdN	129
	PLF_1386_00137968	1	Protease synthase and sporulation protein PAI 2	207
	PLF_1386_00011145	1	Protein of unknown function DUF419	118
	PLF_1386_00011758	1	PTS system, IIA component	76
	PLF_1386_00004658	1	PTS system, mannose-specific IIB component (EC 2.7.1.191) / PTS system, mannose-specific IIC component / PTS system, mannose-specific IIA component (EC 2.7.1.191)	650
	PLF_1386_00010697	1	Pulcherriminic acid synthase (EC 1.14.15.13)	405
	PLF_1386_00122521	1	Purine nucleoside ABC transporter, ATP-binding protein	510
	PLF_1386_00006504	1	Purine nucleoside ABC transporter, permease protein 1	348
	PLF_1386_00034286	1	Purine nucleoside ABC transporter, permease protein 2	319
	PLF_1386_00336551	1	Purine nucleoside ABC transporter, substrate-binding protein	359
	PLF_1386_00007758	1	Putative cytochrome P450 hydroxylase	405
	PLF_1386_00006029	1	Putative endonuclease	1195
	PLF_1386_00007763	1	Putative hydrolase YtaP	299
	PLF_1386_00012694	1	Putative major teichoic acid biosynthesis protein C	442
	PLF_1386_00006489	1	Putative mannosyltransferase YkcB	716
	PLF_1386_00007364	1	Putative mannosyltransferase YkcB	685
	PLF_1386_00118119	1	Putative oxidoreductase YrpB, nitronate monooxygenase family	347
	PLF_1386_00006700	1	Putative oxidoreductase YteT	428
	PLF_1386_00008947	1	Quercetin 2,3-dioxygenase (EC 1.13.11.24) => QdoI	337
	PLF_1386_00007845	1	Response regulator aspartate phosphatase K	371
	PLF_1386_00009217	1	Rhamnogalacturonan acetylesterase	231
	PLF_1386_00009218	1	rhamnogalacturonan acetylesterase	382
	PLF_1386_00136128	1	Rhamnogalacturonan acetylesterase	217
	PLF_1386_00008031	1	Rhamnogalacturonan endolyase (EC 4.2.2.23)	614
	PLF_1386_00008190	1	Rhamnogalacturonan endolyase (EC 4.2.2.23)	605
	PLF_1386_00008779	1	Rhamnulokinase (EC 2.7.1.5)	485
	PLF_1386_00122123	1	Ribonucleotide reductase of class Ib (aerobic), alpha subunit (EC 1.17.4.1) @ intein-containing	848
	PLF_1386_00137630	1	RNA polymerase sigma factor SigV	166
	PLF_1386_00010910	1	RNA polymerase sigma factor SigZ	176
	PLF_1386_00007981	1	scyllo-inositol 2-dehydrogenase (NADP(+)) (EC 1.1.1.371)	342
	PLF_1386_00007226	1	Sensor histidine kinase YclK	472
	PLF_1386_00249939	1	Sensor histidine kinase YkoH	454
	PLF_1386_00044707	1	Sensory box sensor histidine kinase/response regulator VC0622	289
	PLF_1386_00013787	1	Single-stranded-DNA-specific exonuclease RecJ, Bacteriophage SPBc2-type	576
	PLF_1386_00018040	1	Site-specific DNA recombinase	300
	PLF_1386_00015016	1	Site-specific recombinase, resolvase family	111
	PLF_1386_00008879	1	Sortase A, LPXTG specific	102
	PLF_1386_00007505	1	Spermine/spermidine acetyltransferase (EC 2.3.1.57)	152
	PLF_1386_00007115	1	Spore coat polysaccharide biosynthesis protein SpsC	389
	PLF_1386_00008193	1	Spore coat protein F-like protein YraD	99
	PLF_1386_00008245	1	Spore protein YkvP	399
	PLF_1386_00013282	1	Sporulation delaying protein (cannibalism toxin)	203
	PLF_1386_00275316	1	Sporulation-delaying protein SdpA	158
	PLF_1386_00051031	1	Sporulation-delaying protein SdpB	323
	PLF_1386_00012705	1	Tail protein	1585
	PLF_1386_00024000	1	Thioredoxin	137
	PLF_1386_00469663	1	Threonyl-tRNA synthetase (EC 6.1.1.3)	638
	PLF_1386_00009495	1	Transcriptional regulator AdhR, MerR family	140
	PLF_1386_00007449	1	Transcriptional regulator KdgR, KDG operon repressor	339
	PLF_1386_00008196	1	Transcriptional regulator of rhamnose utilization, DeoR family	258
	PLF_1386_00011428	1	Transcriptional regulator of the azlBCD operon, AsnC family	157
	PLF_1386_00460626	1	Transcriptional regulator, AcrR family	191
	PLF_1386_00135402	1	Transcriptional regulator, AraC family	768
	PLF_1386_00007169	1	Transcriptional regulator, GntR family	236
	PLF_1386_00015841	1	Transcriptional regulator, GntR family domain / Aspartate aminotransferase (EC 2.6.1.1)	462
	PLF_1386_00475375	1	Transcriptional regulator, GntR family domain / Aspartate aminotransferase (EC 2.6.1.1)	463
	PLF_1386_00320862	1	Transcriptional regulator, LysR family	296
	PLF_1386_00014010	1	Transcriptional regulator, MerR family	136
	PLF_1386_00011280	1	Transcriptional regulator, PadR family	115
	PLF_1386_00011508	1	Transcriptional regulator, Xre family	352
	PLF_1386_00014059	1	Transcriptional regulator, Xre family	108
	PLF_1386_00039148	1	Transcriptional repressor SdpR	90
	PLF_1386_00009351	1	tRNA proofreading protein STM4549	157
	PLF_1386_00463595	1	Two-component transcriptional response regulator, LuxR family	220
	PLF_1386_00316933	1	Type II restriction-modification system restriction subunit	465
	PLF_1386_00455513	1	Type II restriction-modification system restriction subunit	343
	PLF_1386_00052038	1	Tyrosyl-tRNA synthetase (EC 6.1.1.1)	412
	PLF_1386_00009861	1	UDP-glucose dehydrogenase in teichuronic acid synthesis TuaD (EC 1.1.1.22)	461
	PLF_1386_00133746	1	Uncharacterized cysteine-rich DUF326 protein bsYhjQ/STM1261	108
	PLF_1386_00459999	1	Uncharacterized DUF1805-containing protein YunC	101
	PLF_1386_00006483	1	Uncharacterized DUF2892-containing, membrane protein BA0302	75
	PLF_1386_00008615	1	Uncharacterized FAD-linked oxidoreductase YgaK	451
	PLF_1386_00005172	1	Uncharacterized glycosyltransferase YkcC	323
	PLF_1386_00010771	1	Uncharacterized hydrolase YraK	271
	PLF_1386_00010864	1	Uncharacterized integral membrane protein YnzE	101
	PLF_1386_00080955	1	Uncharacterized membrane protein YrdB	129
	PLF_1386_00008891	1	Uncharacterized membrane protein YrhK	96
	PLF_1386_00008478	1	Uncharacterized membrane protein YteU	222
	PLF_1386_00453094	1	Uncharacterized MFS-type transporter	436
	PLF_1386_00114033	1	Uncharacterized MFS-type transporter YdeG	429
	PLF_1386_00010590	1	Uncharacterized N-acetyltransferase YdhI, GNAT family	159
	PLF_1386_00117285	1	Uncharacterized N-acetyltransferase YdhI, GNAT family	159
	PLF_1386_00010528	1	Uncharacterized N-acetyltransferase YkwB	226
	PLF_1386_00011153	1	Uncharacterized oxidoreductase YrpG	326
	PLF_1386_00014470	1	Uncharacterized protein Bsu1883a	79
	PLF_1386_00009807	1	Uncharacterized protein DUF2992, B. subtilis YjdF ortholog	137
	PLF_1386_00007861	1	Uncharacterized protein YbfG	732
	PLF_1386_00022572	1	Uncharacterized protein YddB	354
	PLF_1386_00006229	1	Uncharacterized protein YdfG	147
	PLF_1386_00010330	1	Uncharacterized protein YdgD	114
	PLF_1386_00009015	1	Uncharacterized protein YesU	220
	PLF_1386_00009262	1	Uncharacterized protein YesV	208
	PLF_1386_00008580	1	Uncharacterized protein YetA	857
	PLF_1386_00119533	2	Uncharacterized protein YjcO	151
	PLF_1386_00011166	1	Uncharacterized protein YnaC	263
	PLF_1386_00144652	1	Uncharacterized protein YnzH (CotU)	86
	PLF_1386_00021115	2	Uncharacterized protein YobB	86
	PLF_1386_00011410	1	Uncharacterized protein YqbG	131
	PLF_1386_00008075	1	Uncharacterized protein YraE	65
	PLF_1386_00051586	1	Uncharacterized protein YraG	81
	PLF_1386_00473568	1	Uncharacterized protein YraL	87
	PLF_1386_00128280	1	Uncharacterized protein YrdD	49
	PLF_1386_00113938	1	Uncharacterized protein YrdK	105
	PLF_1386_00008240	1	Uncharacterized protein YrkD	62
	PLF_1386_00000520	1	Uncharacterized protein YrkE	160
	PLF_1386_00139954	1	Uncharacterized protein YtbQ	253
	PLF_1386_00009016	1	Uncharacterized protein YvbH	204
	PLF_1386_00130348	1	Uncharacterized protein YwbE	65
	PLF_1386_00123480	1	Uncharacterized protein YybC	159
	PLF_1386_00008246	1	Uncharacterized protein YybI	262
	PLF_1386_00008285	1	Uncharacterized transcriptional regulator YdeC, AraC family	291
	PLF_1386_00000500	1	Uncharacterized transcriptional regulator YdeE, AraC family	290
	PLF_1386_00016910	1	Uncharacterized transcriptional regulator YqaE, Cro/CI family	76
	PLF_1386_00017816	1	Uncharacterized transcriptional regulator YqaE, Cro/CI family	116
	PLF_1386_00004975	1	Uncharacterized transcriptional response regulator YclJ	227
	PLF_1386_00008939	1	Uncharacterized transcriptional response regulator YkoG	228
	PLF_1386_00009352	1	Uncharacterized transporter LplC, MetI family	295
	PLF_1386_00009089	1	Uncharacterized transporter YdeD, EamA family	319
	PLF_1386_00010923	1	Uncharacterized transporter YrdR	321
	PLF_1386_00007906	1	Uncharacterized transporter YwcJ, NirC family	256
	PLF_1386_00007685	1	Unsaturated rhamnogalacturonyl hydrolase (EC 3.2.1.172)	373
	PLF_1386_00008636	1	Unsaturated rhamnogalacturonyl hydrolase (EC 3.2.1.172)	344
	PLF_1386_00121236	1	UPF0033 protein YrkF	185
	PLF_1386_00138631	1	UPF0033 protein YrkI	75
	PLF_1386_00117134	1	UPF0053 membrane protein YrkA	434
	PLF_1386_00115347	1	UPF0310 protein YdcG	146
	PLF_1386_00008226	1	UPF0721 transmembrane protein YrkJ	261
	PLF_1386_00000471	1	Urocanate hydratase (EC 4.2.1.49)	552
	PLF_1386_00035858	1	weak similarity to aminoglycoside N(3)-acetyltransferase	272
	PLF_1386_00011088	1	Xylose isomerase-like TIM-barrel protein YfiH	313
	PLF_1386_00010853	1	YdhG-like protein	123
	PLF_1386_00016962	1	YeeC-like protein	382
	PLF_1386_00004599	1	Zinc-binding GTPase YciC	397
	* Family ID according to protein family functions in PATRIC (Davis et al. 2020)
