# Supplementary material for: The genome of Bacillus tequilensis EA-CB0015 sheds light into its epiphytic lifestyle and potential as a biocontrol agent
Source: Front Microbiol. 2023 Mar 27;14:1135487. doi: 10.3389/fmicb.2023.1135487 (PMC10083409; doi:10.3389/fmicb.2023.1135487)
Supplement: Supplementary file 3 [file Table_2.XLSX]

## Sheet: A. Motility and chemotaxis
	A. Motility and chemotaxis
	Gene	Description/Function	Locus Tag	BSU number	% Identity
	Signal transduction in motility and chemotaxis/Soluble signaling proteins
	cheA	Signal transduction histidine kinase CheA/chemotactic signal modulator	G4P54_RS08600	BSU16430	99.9%
	cheB	Chemotaxis response regulator protein-glutamate methylesterase CheB (EC 3.1.1.61)/ motility and chemotaxis	G4P54_RS08595	BSU16420	99.7%
	cheC	Chemotaxis protein CheC -- inhibitor of MCP methylation/ motility and chemotaxis	G4P54_RS08610	BSU16450	99.5%
	cheD	Chemotaxis protein CheD/ motility and chemotaxis	G4P54_RS08615	BSU16460	99.4%
	cheR	Chemotaxis protein methyltransferase CheR (EC 2.1.1.80) / motility and chemotaxis	G4P54_RS11945	BSU22720	99.6%
	cheY	Chemotaxis regulator - transmits chemoreceptor signals to flagellar motor components CheY/modulation of flagellar switch bias	G4P54_RS08550	BSU16330	99.2%
	Signal transduction in motility and chemotaxis/ Coupling proteins
	cheV	Chemotaxis protein CheV (EC 2.7.3.-)/control of CheA activity	G4P54_RS07375	BSU14010	96.7%
	cheW	Positive regulator of CheA protein activity (CheW)/ control of CheA activity	G4P54_RS08605	BSU16440	99.4%
	Signal transduction in motility and chemotaxis/Soluble chemoreceptors
	hemAT	Heme-based aerotactic transducer HemAT/ Methyl-accepting chemotaxis protein/movement towards oxygen	G4P54_RS05520	BSU10380	96.5%
	yfmS	Chemotaxis protein	G4P54_RS03900	BSU07360	97.2%
	Signal transduction in motility and chemotaxis/ Membrane-bound chemoreceptors
	mcpA	Methyl-accepting chemotaxis sensor-transducer protein/ control of chemotaxis, sensing of acidic enviromnents	G4P54_RS15970	BSU31240	94.3%
	mcpB	Methyl-accepting chemotaxis protein McpB/ control of chemotaxis, sensing of acidic enviromnents	G4P54_RS15980	BSU31260	95.0%
	mcpC	Methyl-accepting chemotaxis protein McpC/ control of chemotaxis to proline, threonine, glycine, serine, lysine, valine and arginine	G4P54_RS07340	BSU13950	95.1%
	tlpA	HAMP domain-containing protein - Methyl-accepting chemotaxis sensor - transducer protein/ control of chemotaxis, sensing of acidic environments	G4P54_RS15975	BSU31250	91.4%
	tlpB	HAMP domain-containing protein/ Methyl-accepting chemotaxis sensor-transducer protein/ control of chemotaxis, sensing of alkaline environments	G4P54_RS15965	BSU31230	89.7%
	tlpC	Methyl-accepting chemotaxis protein TlpC/ control of chemotaxis	G4P54_RS01940	BSU03440	89.3%
	yoaH	Control of chemotaxix. Product: membrane-bound chemotaxis receptor, similar to methyl-accepting chemotaxis protein. Non-essential. Location: cell membrane/ control of chemotaxis	G4P54_RS15975	BSU18610	39.5%
	yvaQ	Methyl-accepting chemotaxis protein/ control of chemotaxis	G4P54_RS17340	BSU33690	90.6%
	Signal transduction in motility and chemotaxis/ Additional chemotaxis signal transduction and regulatory proteins
	csrA	Carbon storage regulator/ control of hag translation	G4P54_RS18225	BSU35370	98.6%
	dgrA/	c-di-GMP receptor protein/ inhibits flagellar rotation at high c-di-GMP concentrations by controlling MotA activity	G4P54_RS12050	BSU22910	87.6%
	epr	S8 family serine peptidase/ protein degradation	G4P54_RS19810	BSU38400	99.8%
	epsE	Glycosyltransferase EpsE/ biofilm formation	G4P54_RS17685	BSU34330	99.6%
	flgM	Flagellar biosynthesis anti-sigma factor FlgM	G4P54_RS18255	BSU35430	97.7%
	fliY	Flagellar motor switch protein FliN	G4P54_RS08545	BSU16320	95.2%
	lonA	Class III heat-shock ATP-dependent protease/protein quality control, control of swarming motility	G4P54_RS14415	BSU28200	98.8%
	luxS	S-ribosylhomocysteine lyase (EC 4.4.1.21) Autoinducer-2 production protein LuxS	G4P54_RS15595	BSU30670	99.4%
	pdeH, yuxH	Cyclic di-GMP phosphodiesterase/ degradation of c-di-GMP	G4P54_RS16230	BSU31740	95.6%
	rho	Transcriptional termination protein Rho/involved in balanced regulation of cell motility, Biofilm formation, and Sporulation	G4P54_RS19165	BSU37080	99.8%
	sigD	RNA polymerase sigma-28 factor SigD/regulation of flagella, motility, chemotaxis and autolysis	G4P54_RS08620	BSU16470	99.2%
	smiA yvzG	Swarming motility inhibitor A, adaptor protein for LonA-mediated degradation of SwrA	G4P54_RS18195	BSU35319	97.6%
	swrA	Swarming motility protein SwrA/ master activator of flagellar biosynthesis, modulator of DegU activity, converts DegU-P from a repressor to an activator of the fla-che operon, enhances sigD transcription, controls the number of flagellar basal bodies	G4P54_RS18145	BSU35230	98.0%
	swrB	Swarming motility protein SwrB	G4P54_RS08625	BSU16480	83.0%
	swrD	Swarming. Flagellar protein FlbD	G4P54_RS08530	BSU16299	98.0%
	Flagellar proteins: basal body and hook (fla/che operon)
	flgB	Flagellar basal-body rod protein FlgB/ movement and chemotaxis	G4P54_RS08470	BSU16180	99.2%
	flgC	Flagellar basal-body rod protein FlgC/ movement and chemotaxis	G4P54_RS08475	BSU16190	99.3%
	flgE/flgG	Flagellar hook protein/movement and chemotaxis	G4P54_RS08525	BSU16290	96.2%
	flgN	Factor required for flagellar based motility	G4P54_RS18250	BSU35420	94.4%
	fliE	Flagellar hook-basal body complex protein FliE/ movement and chemotaxis	G4P54_RS08480	BSU16200	97.2%
	fliF	Flagellar basal body M-ring protein FliF/ movement and chemotaxis	G4P54_RS08485	BSU16210	93.6%
	fliG	Flagellar motor switch protein FliG/ movement and chemotaxis	G4P54_RS08490	BSU16220	99.1%
	fliH	Flagellar assembly protein FliH/ movement and chemotaxis	G4P54_RS08495	BSU16230	94.4%
	fliI	Flagellar protein export ATPase FliI/ movement and chemotaxis	G4P54_RS08500	BSU16240	98.4%
	fliJ	Flagellar biosynthesis chaperone FliJ/ movement and chemotaxis	G4P54_RS08505	BSU16250	98.0%
	fliY	Flagellar C ring protein/ movement and chemotaxis	G4P54_RS08545	BSU16320	95.2%
	ylxF	Pputative kinesin-like protein	G4P54_RS08510	BSU16260	89.7%
	fliK	Flagellar hook-length control protein (ruler)	G4P54_RS08515	BSU16270	86.5%
	flgD	Flagellar hook assembly FlgD/ flagellar hook assembly	G4P54_RS08520	BSU16280	87.1%
	swrD	Swarming. Flagellar protein FlbD	G4P54_RS08530	BSU16299	98.0%
	fliL	Flagellar basal body-associated protein FliL/ movement and chemotaxis	G4P54_RS08535	BSU16300	94.2%
	fliM	Flagellar motor switch protein FliM/ movement and chemotaxis	G4P54_RS08540	BSU16310	99.4%
	fliY	Flagellar motor switch protein FliN	G4P54_RS08545	BSU16320	95.2%
	cheY	Chemotaxis regulator - transmits chemoreceptor signals to flagellar motor components CheY/ modulation of flagellar switch bias	G4P54_RS08550	BSU16330	99.2%
	fliZ	Regulator of sigma S factor FliZ/ flagellum and nanotube assembly	G4P54_RS08555	BSU16340	95.4%
	fliP	Flagellar biosynthesis protein FliP/ flagellum and nanotube assembly	G4P54_RS08560	BSU16350	98.6%
	fliQ	Flagellar biosynthesis protein FliQ/ flagellum and nanotube assembly	G4P54_RS08565	BSU16360	98.8%
	fliR	Flagellar biosynthesis protein FliR/ flagellum and nanotube assembly	G4P54_RS08570	BSU16370	99.2%
	flhB	Flagellum and nanotube assembly/ flagellum and nanotube assembly	G4P54_RS08575	BSU16380	96.4%
	flhA	Fagellum and nanotube assembly/ flagellum and nanotube assembly	G4P54_RS08580	BSU16390	98.5%
	flhF	Placement and assembly of polar flagella/ placement and assembly of polar flagella	G4P54_RS08585	BSU16400	0.915
	flhG	Flagellum location/number ATPase FlhG	G4P54_RS08590	BSU16410	95.0%
	cheB	Chemotaxis response regulator protein-glutamate methylesterase CheB (EC 3.1.1.61)/ motility and chemotaxis	G4P54_RS08595	BSU16420	99.7%
	cheA	Signal transduction histidine kinase CheA/chemotactic signal modulator	G4P54_RS08600	BSU16430	99.9%
	cheW	Positive regulator of CheA protein activity (CheW)/ control of CheA activity	G4P54_RS08605	BSU16440	99.4%
	cheC	Chemotaxis protein CheC -- inhibitor of MCP methylation/ motility and chemotaxis	G4P54_RS08610	BSU16450	99.5%
	cheD	Chemotaxis protein CheD/ motility and chemotaxis	G4P54_RS08615	BSU16460	99.4%
	sigD	Regulation of flagella, motility, chemotaxis and autolysis	G4P54_RS08620	BSU16470	99.2%
	yhbE	Conserved protein involved in sporulation	G4P54_RS04790	BSU08950	93.2%
	yhbF	Conserved protein involved in sporulation	G4P54_RS04795	BSU08960	82.5%
	swrB	Coupling factor for flagellin transcription and translation	G4P54_RS08625	BSU16480	83.8%
	Flagellar proteins (filament)
	hag	Flagellin Hag/ motility and chemotaxis	G4P54_RS18220	BSU35360	79.4%
	fliD	Flagellar hook-associated protein 2/ motility and chemotaxis	G4P54_RS18210	BSU35340	91.2%
	flgK	Flagellar hook-associated protein FlgK/ motility and chemotaxis	G4P54_RS18245	BSU35410	93.7%
	flgL	Flagellar hook-associated protein FlgL/ motility and chemotaxis	G4P54_RS18240	BSU35400	95.0%
	Flagellar proteins (Other)
	flhO	Flagellar hook-basal body protein/ motility and chemotaxis	G4P54_RS18760	BSU36400	93.7%
	flhP	Flagellar hook-basal body complex protein FlhP/ motility and chemotaxis	G4P54_RS18755	BSU36390	96.7%
	flhG	ATPase affecting flagellar basal body localisation and number	G4P54_RS08590	BSU16410	95.3%
	motA	Flagellar motor rotation protein MotA/ motility and chemotaxis	G4P54_RS07205	BSU13690	98.5%
	motB	Flagellar motor rotation protein MotB/ motility and chemotaxis	G4P54_RS07200	BSU13680	93.1%
	motP	Flagellar motor protein MotP/ motility and chemotaxis	G4P54_RS15195	BSU29730	95.6%
	motS	Flagellar motor protein MotB/ motility and chemotaxis	G4P54_RS15190	BSU29720	93.9%
	fliK	Flagellar hook-length control protein FliK/ movement and chemotaxis	G4P54_RS08515	BSU16270	86.5%
	flgN	Flagellar biosynthesis protein FlgN	G4P54_RS18250	BSU35420	99.4%
	flaG	Flagellar protein FlaG/	G4P54_RS18215	BSU35350	93.0%
	fliS	Flagellar export chaperone FliS/ motility and chemotaxis	G4P54_RS18205	BSU35330	96.2%
	fliT	Flagellar protein FliT/ movement and chemotaxis	G4P54_RS18200	BSU35320	87.0%
	fliW	Flagellar assembly factor FliW/ control of CsrA activity	G4P54_RS18230	BSU35380	96.5%
	other
	lytC	N-acetylmuramoyl-L-alanine amidase (EC 3.5.1.28)/ major autolysin, cell separation, wall turnover	G4P54_RS18350	BSU35620	94.0%
	ycdA	Lipoprotein, required for swarming motility/swarming motility	G4P54_RS01600	BSU02780	95.2%
	Flagellar proteins/ based on similarity
	ylqH	FlhB-like flagellar biosynthesis protein/ unknown	G4P54_RS08420	BSU16080	96.6%
	yvyF	Flagellar operon protein TIGR03826/ unknown	G4P54_RS18260	BSU35440	99.3%
	yvzB	Similar to flagelin/ unknown	G4P54_RS18100	BSU35150	60.2%
	ypfA	Flagellar brake domain-containing protein	G4P54_RS12050	BSU22910	87.6%

## Sheet: B. Swarming
	B. Swarming
	Gene	Description/Function	Locus Tag	BSU number	% Identity
	cheA	Chemotactic signal modulator	G4P54_RS08600	BSU16430	99.9%
	cheY	Chemotaxis regulator - transmits chemoreceptor signals to flagellar motor components CheY/ modulation of flagellar switch bias	G4P54_RS08550	BSU16330	99.2%
	cwlQ	Bifunctional muramidase and murein lytic transglycosylase	G4P54_RS06110	BSU11570	89.5%
	efp	Translation elongation factor P	G4P54_RS12845	BSU24450	98.0%
	flhG	Flagellar synthesis regulator FleN/ activation of FlhF	G4P54_RS08590	BSU16410	95.0%
	hag	Motility and Chemotaxis	G4P54_RS18220	BSU35360	79.4%
	sigD	Regulation of flagella, motility, chemotaxis and autolysis	G4P54_RS08620	BSU16470	99.2%
	sinR	Control of biofilm formation	G4P54_RS12925	BSU24610	98.0%
	slrA	Control of motility and biofilm formation. RNA polymerase sigma factor operon	G4P54_RS19720	BSU38229	94.0%
	slrR	Regulation of initiation of biofilm formation and autolysis. Slr positive regulator of the extracellular matrix operon yqxM-sipW-tasA	G4P54_RS17710	BSU34380	93.0%
	srfAA	Surfactin synthetase / competence. surfactin non-ribosomal peptide synthetasen SrfAA	G4P54_RS01960	BSU03480	93.0%
	srfAB	Surfactin synthetase / competence. surfactin non-ribosomal peptide synthetase SrfAB	G4P54_RS01965	BSU03490	94.0%
	srfAC	Surfactin synthetase / competence. surfactin non-ribosomal peptide synthetase SrfAC	G4P54_RS01970	BSU03510	93.0%
	srfAD	surfactin synthetase / competence. surfactin non-ribosomal peptide synthetase SrfAD	G4P54_RS01975	BSU03520	94.0%
	swrA	Control of DegU activity, swarming motility protein SwrAA	G4P54_RS18145	BSU35230	98.0%
	swrD	Swarming. Flagellar protein FlbD	G4P54_RS08530	BSU16299	98.0%
	ymfI	mMdification of Efp. Efp-5 aminopentanone reductase. SDR family oxidoreductase	G4P54_RS0881	BSU16870	93.0%

## Sheet: C. Biofilm formation
	C. Biofilm formation
	Gene	Description/Function	Locus Tag	BSU number	% Identity
	Matrix polysaccharide synthesis
	epsA	Tyrosine-protein kinase transmembrane modulator EpsC/ biofilm formation	G4P54_RS17705	BSU34370	91.5%
	epsB	Tyrosine-protein kinase EpsD (EC 2.7.10.2) / biofilm formation	G4P54_RS17700	BSU34360	94.7%
	epsC	Probable polysaccharide biosynthesis protein EpsC/ Biofilm formation, biosynthesis of N,N'-diacetylbacillosamine	G4P54_RS17695	BSU34350	96.0%
	epsD	Glycosyltransferase/ biofilm formation	G4P54_RS17690	BSU34340	91.3%
	epsE	Glycosyltransferase EpsE/ biofilm formation	G4P54_RS17685	BSU34330	97.5%
	epsF	Glycosyltransferase/ biofilm formation	G4P54_RS17680	BSU34320	91.4%
	epsG	Capsular polysaccharide biosynthesis protein/ biofilm formation	G4P54_RS17675	BSU34310	94.8%
	epsH	Glycosyltransferase/ synthesis of extracellular poly-N-acetylglucosamine	G4P54_RS17670	BSU34300	93.6%
	epsI	Polysaccharide pyruvyl transferase EpsI/ synthesis of extracellular poly-N-acetylglucosamine	G4P54_RS17665	BSU34290	92.5%
	epsJ	Glycosyl transferase, family 2/ synthesis of extracellular poly-N-acetylglucosamine	G4P54_RS17660	BSU34280	86.9%
	epsK	Oligosaccharide flippase family protein. Export of extracellular poly-N-acetylglucosamine	G4P54_RS17655	BSU34265	92.9%
	epsL	Sugar transferase. Lipid carrier : UDP-N-acetylgalactosaminyltransferase (EC 2.4.1.-) / biofilm formation	G4P54_RS17650	BSU34250	94.6%
	epsM	Acetyltransferase/ Biofilm formation, biosynthesis of N,N'-diacetylbacillosamine	G4P54_RS17645	BSU34240	89.2%
	epsN	Aminotransferase class I/II-fold pyridoxal phosphate-dependent enzyme / UDP-2,6-dideoxy 2-acetamido 4-keto glucose aminotransferase, required for extracellular polysaccharide synthesis/ Biofilm formation, biosynthesis of N,N'-diacetylbacillosamine	G4P54_RS17640	BSU34230	90.7%
	epsO	Polysaccharide pyruvyl transferase EpsO/ biofilm formation	G4P54_RS17635	BSU34220	90.7%
	galE	UDP-glucose 4-epimerase (EC 5.1.3.2)/ galactose utilization	G4P54_RS20045	BSU38860	97.9%
	Amyloid protein synthesis, secretion and assembly
	sipW	Signal peptidase SipW (EC 3.4.21.89), required for TasA secretion/ biofilm formation	G4P54_RS12935	BSU24630	94.7%
	tapA	Amyloid fiber anchoring/assembly protein TapA.	G4P54_RS12940	BSU24640	87.7%
	tasA	Stationary phase secreted protein TasA, major protein component of biofilm matrix/ biofilm formation	G4P54_RS12930	BSU24620	95.0%
	Repellent surface layer
	bslA (yuaB)	Bacterial hydrophobin/ biofilm formation, control of entry into sporulation via the phosphorelay	G4P54_RS15900	BSU31080	93.8%
	Regulation
	abrB	Transition state genes transcriptional regulator AbrB	G4P54_RS00245	BSU00370	98.11%
	abhA	Transcriptional regulator AbhA	G4P54_RS07600	BSU14480	92.29%
	degQ	Degradation enzyme regulation protein degQ/ regulation of exoenzyme synthesis	G4P54_RS16220	BSU31720	100.0%
	degU	Two-component transcriptional response regulator DegU, LuxR family/ regulation of degradative enzymes, genetic competence, and other adaptive responses	G4P54_RS1828	BSU35490	100.0%
	ftsH	Cell division-associated, ATP-dependent zinc metalloprotease FtsH/ cell division, sporulation initiation	G4P54_RS00415	BSU00690	99.5%
	kinC	Sporulation kinase KinD. Sporulation kinase C (EC 2.7.13.3)/ initiation of sporulation	G4P54_RS07190	BSU14490	97.2%
	kinD	Sporulation kinase D (EC 2.7.13.3) / initiation of sporulation	G4P54_RS07190	BSU13660	96.4%
	ptkA	Polysaccharide biosynthesis tyrosine autokinase. Tyrosine-protein kinase EpsD (EC 2.7.10.2)/ protein phosphorylation	G4P54_RS18690	BSU36250	88.9%
	ywqE (ptpZ)	Tyrosine-protein phosphatase / Manganese-dependent protein-tyrosine phosphatase (EC 3.1.3.48)	G4P54_RS18685	BSU36240	90.2%
	sinI	DNA-binding anti-repressor SinI, antagonist of SinR/ control of biofilm formation	G4P54_RS12920	BSU24600	94.7%
	sinR	SinR, regulator of post-exponential-phase responses genes (competence and sporulation) / control of biofilm formation	G4P54_RS12925	BSU24610	99.1%
	slrA	Transcriptional regulator SlrA/ control of motility and biofilm formation	G4P54_RS19720	BSU38229	94.7%
	slrR	Slr, positive regulator of the extracellular matrix biosynthesis operon yqxM-sipW-tasA/ regulation of initiation of biofilm formation and of autolysis	G4P54_RS17710	BSU34380	93.4%
	spo0A	Stage 0 sporulation two-component response regulator (Spo0A) / initiation of sporulation	G4P54_RS12730	BSU24220	100.0%
	tkmA	Capsule biosynthesis protein/ control of protein tyrosine phosphorylation	G4P54_RS18695	BSU36260	92.3%
	veg	Veg protein. Negative effector of SinR activity/ control of biofilm formation	G4P54_RS00280	BSU00440	100.0%
	mstX	MISTIC /membrane-integrating protein for membrane protein expression	G4P54_RS16025	BSU31321	79.1%
	ymdB	2',3'-cyclic-nucleotide 2'-phosphodiesterase, Bsub YmdB/ control of bistable gene expression	G4P54_RS08860	BSU16970	97.3%
	yugO (kbfO)	Potassium channel protein KbfO /potassium exporter	G4P54_RS16030	BSU31322	90.8%
	ywcC	Transcription repressor (TetR family), controls slrA expression	G4P54_RS19715	BSU38220	91.2%
	Other proteins required for biofilm formation
	ampS	Aminopeptidase S (Leu, Val, Phe, Tyr preference) (EC 3.4.11.24)/ required for biofilm formation	G4P54_RS07585	BSU14450	95.9%
	dhbA/ entA	2,3-dihydro-2,3-dihydroxybenzoate dehydrogenase/ biosynthesis of the siderophore bacillibactin	G4P54_RS16360	BSU32000	95.0%
	dhbB	Isochorismatase/ biosynthesis of the siderophore bacillibactin	G4P54_RS16345	BSU31970	94.9%
	dhbC	Isochorismate synthase/ biosynthesis of the siderophore bacillibactin	G4P54_RS16355	BSU31990	91.2%
	floT	Flotillin lipid rafts scaffold protein FloT/ control of membrane fluidity	G4P54_RS15865	BSU31010	97.6%
	fbnA	Ribosome-associated protein quality control factor	G4P54_RS08200	BSU15640	96.6%
	luxS	S-ribosylhomocysteine lyase (EC 4.4.1.21) @ Autoinducer-2 production protein LuxS/ methionine salvage	G4P54_RS15595	BSU30670	99.4%
	menH	Biosynthesis of menaquinone	G4P54_RS11960	BSU22750	92.31%
	remA,	Extracellular matrix/biofilm regulator RemA. Transcriptional regulator of the extracellular matrix genes, acts in parallel to SinR, AbrB, and DegU	G4P54_RS08215	BSU15670	100.0%
	remB	Extracellular matrix regulator RemB/ regulation of biofilm formation	G4P54_RS00025	BSU00050	96.3%
	rny	RNA processing and degradation	G4P54_RS08855	BSU16960	96.94%
	sdhC	Succinate dehydrogenase (cytochrome b558 subunit)/ TCA cycle	G4P54_RS14545	BSU28450	96.59%
	sfp	4-phosphopantetheinyl transferase/ phosphopantetheinylates a serine residue in each of the seven peptidyl carrier protein domains of the first three subunits of surfactin synthetase (SrfAA-SrfAB-SrfAC) and AcpK	G4P54_RS01990	BSU03569/ BSU03570	87.4%
	speA	Arginine decarboxylase (EC 4.1.1.19)/ spermidine, polyamine biosynthesis	G4P54_RS07685	BSU14630	97.3%
	speD	S-adenosylmethionine decarboxylase/ spermidine, polyamine biosynthesis	G4P54_RS14825	BSU29010	100.0%
	swrA	Swarming motility protein SwrA/ master activator of flagellar biosynthesis, modulator of DegU activity, converts DegU-P from a repressor to an activator of the fla-che operon, enhances sigD transcription, controls the number of flagellar basal bodies	G4P54_RS18145	BSU35230	98.0%
	gpsA	Glycerol-3-phosphate dehydrogenase (NAD) / biosynthesis of phospholipids	G4P54_RS12000	BSU22830	93.3%
	yisP	Dehydrosqualene synthase (EC 2.5.1.96)/ control of KinC activity	G4P54_RS05740	BSU10810	89.6%
	ylbF	Competence/sporulation regulator complex protein ricF. ComK regulator YlbF/ control of RNase Y activity, see Targets of the Y complex	G4P54_RS07875	BSU14990	100.0%
	ymcA	RicAFT regulatory complex protein RicA/ control of RNase Y activity, see Targets of the Y complex	G4P54_RS08885	BSU17020	97.9%
	yvcA	Lipoprotein YvcA. Required for complex colony development/ complex colony development	G4P54_RS17955	BSU34850	63.0%
	ywcC	Transcription repressor (TetR family), controls slrA expression/ control of slrA expression	G4P54_RS19715	BSU38220	88.8%
	yxaB	Aminopeptidase. Exopolysaccharide biosynthesis protein/ biofilm formation, survival of salt and ethanol stress	G4P54_RS07585	BSU40030	95.9%
	Other matrix components
	pgsB	Poly-gamma-glutamate synthase PgsB/ poly-gamma-glutamate synthetase	G4P54_RS18500	BSU35900	93.99%
	pgsC	Capsular polyglutamate amide ligase/translocase PgsC/ capsule synthesis	G4P54_RS18495	BSU35890	93.99%
	pgsA	Gamma-polyglutamate transporter,capsular polyglutamate biosynthesis, involved in controlling the D/L enantiomer ratio in polyglutamate	G4P54_RS18490	BSU35880	94.08%
	pgsE	Stimulates poly-gamma-glutamate production in the presence of zinc, also involved in extra-chromosomal DNA maintenance	G4P54_RS18485	BSU35870	94.08%

## Sheet: D. Cannibalism
	D. Cannibalism
	Gene	Description/Function	Locus Tag	BSU number	% Identity
	skfA	spore killing factor	G4P54_RS01190	BSU01910	94.05%
	skfB	thioether bond forming radical SAM enzyme, catalyzes the first step in the maturation of spore killing factor	G4P54_RS01195	BSU01920	91.08%
	skfC	may be involved in spore killing	G4P54_RS01200	BSU01935	91.7%
	skfE	ABC transporter (binding protein), export of the spore killing factor	G4P54_RS01205	BSU01950	87.28%
	skfF	ABC transporter (permease), export of the spore killing factor	G4P54_RS01210	BSU01960	89.58%
	skfG	unknown	G4P54_RS01215	BSU01970	91.60%
	skfH	unknown	G4P54_RS01220	BSU01980	91.08%
	sdpA	maturation of the SdpC toxin	Absent	BSU33750	NA
	sdpB	maturation of the SdpC toxin	Absent	BSU33760	NA
	sdpC	killing of non-sporulating sister cells	Absent	BSU33770	NA
	sdpI	protection against SdpC	Absent	BSU33780	NA
	sdpR	regulation of protection against SdpC	Absent	BSU33790	NA

## Sheet: E. Quorum sensing
	E. Quorum sensing
	Gene	Description/Function	Locus Tag	BSU number	% Identity
	comA	Two-component system response regulator ComA. Positive regulation of late competence genes and surfactin production (comS, srfA, rapA)	G4P54_RS16200	BSU31680	99.1%
	comP	Histidine kinase. Two-component sensor kinase, detects extracellular ComX	G4P54_RS16205	BSU31690	56.1%
	comQ	Polyprenyl synthetase family protein. Prenylation of comX and surfactin expression (srfA)	G4P54_RS16215	BSU31710	43.9%
	comX	Competence pheromone precursor, transfers cell density signal to ComP; triggers the production of surfactin	G4P54_RS16210	BSU31700	37.0%
	luxS	S-ribosylhomocysteine lyase (EC 4.4.1.21) @ Autoinducer-2 production protein LuxS. Required for surface spreading motility (sliding) of B. subtilis natto and biofilm formation	G4P54_RS15595	BSU30670	99.4%
	phrA	PhrA, inhibitor of the activity of phosphatase RapA/control of sporulation initiation	G4P54_RS06555	BSU12440	86.4%
	phrC	Phosphatase RapC regulator PhrC, competence and sporulation stimulating factor (CSF)	G4P54_RS02080	BSU03780	95.0%
	phrE	PhrE, regulator of the activity of phosphatase RapE	G4P54_RS13750	BSU25840	93.2%
	phrF	PhrC/PhrF family phosphatase-inhibitory pheromone. Response regulator aspartate phosphatase (RapF) regulator, antagonizes the RapF-ComA interaction/ control of ComA activity	G4P54_RS19355	BSU37470	88.0%
	phrG	Phr family secreted Rap phosphatase inhibitor. PhrG, regulator of the activity of phosphatase RapG	G4P54_RS20670	BSU40310	92.1%
	phrH	phosphatase RapH inhibitor/control of sporulation initiation and ComA activity	G4P54_RS03740	BSU06830	89.3%
	phrI	Control of the transfer of the mobile genetic element ICEBs1	Absent	BSU05020	NA
	phrK	Response regulator aspartate phosphatase (RapK) regulator, controls ComA activity/ control of ComA activity	Absent	BSU18920	35.0%
	rapA	Response regulator aspartate phosphatase A/ control of sporulation initiation	G4P54_RS06550	BSU12430	98.7%
	rapC	Response regulator aspartate phosphatase C/ control of ComA activity	G4P54_RS02075	BSU03770	95.5%
	rapD	Response regulator aspartate phosphatase D/ control of ComA-dependent gene expression	G4P54_RS18750	BSU36380	93.2%
	rapE	Response regulator aspartate phosphatase E/ control of sporulation initiation	G4P54_RS13745	BSU25830	95.5%
	rapF	Response regulator aspartate phosphatase F/ control of ComA activity	G4P54_RS19350	BSU37460	96.1%
	rapG	Response regulator aspartate phosphatase G/ control of DegU activity	G4P54_RS20665	BSU40300	91.0%
	rapH	Response regulator aspartate phosphatase H / PhrH, regulator of the activity of phosphatase RapH/ control of sporulation initiation and ComA activity	G4P54_RS03735	BSU06830	89.2%
	rapI	Response regulator aspartate phosphatase, antagonist of ImmR/ control of transfer of the mobile genetic element ICEBs1	Absent	BSU05010	37.0%
	rapK	Response regulator aspartate phosphatase G/ control of ComA activity	G4P54_RS20660	BSU18910	42.3%

## Sheet: F. Genetic competence
	F. Genetic competence
	Gene	Description/Function	Locus Tag	BSU number	% Identity
	addA	ATP-dependent helicase/nuclease AddAB, subunit A/ DNA repair/ recombination	G4P54_RS05650	BSU10630	95.5%
	addB	ATP-dependent helicase/nuclease AddAB, subunit B/ DNA repair/ recombination	G4P54_RS05645	BSU10620	97.2%
	bdbC	Disulfide bond formation protein BdbC, competence-related/ oxidative folding of proteins	G4P54_RS17215	BSU33470	97.8%
	bdbD	DsbA family protein. Thiol-disulfide oxidoreductase, required for the formation of thiol disulfide bonds in several proteins/ oxidative folding of proteins	G4P54_RS17220	BSU33480	92.8%
	codY	regulation of a large regulon (more than 100 genes and operons) in response to branched-chain amino acid limitation	G4P54_RS08465	BSU16170	93.72%
	coiA	Competence protein CoiA/ genetic competence	G4P54_RS06085	BSU11530	85.1%
	comA	hypothetical protein/ regulation of genetic competence and quorum sensing	G4P54_RS16200	BSU31680	99.1%
	comC	Prepilin peptidase; late competence gene required for processing and translocation of ComGC, ComGD, ComGE and ComGG / genetic competence	G4P54_RS14345	BSU28070	89.9%
	comEA	Helix-hairpin-helix domain-containing protein. Late competence protein ComEA, DNA receptor/ genetic competence	G4P54_RS13430	BSU25590	83.4%
	comEB	dCMP deaminase (EC 3.5.4.12) @ Late competence protein ComEB/ recruitment of ComGA to the cell pole	G4P54_RS13425	BSU25580	97.4%
	comEC	DNA internalization-related competence protein ComEC/Rec2/ genetic competence	G4P54_RS13420	BSU25570	85.6%
	comER	Late competence protein ComER, proline oxidase (EC 1.5.1.2)/ control of biofilm formation and sporulation via the phosphorelay	G4P54_RS13435	BSU25600	95.2%
	comFA	membrane-associated DNA-dependent ATPase, may provide energy for DNA transport / genetic competence	G4P54_RS18275	BSU35470	90.4%
	comFB	late competence development ComFB family protein	G4P54_RS18270	BSU35460	89.8%
	comFC	Amidophosphoribosyltransferase. Competence protein F homolog, phosphoribosyltransferase domain; protein YhgH required for utilization of DNA as sole source of carbon and energy	G4P54_RS18265	BSU35450	87.5%
	comGA	Late competence protein ComGA, access of DNA to ComEA/ genetic competence	G4P54_RS12985	BSU24730	96.3%
	comGB	Late competence protein ComGB, access of DNA to ComEA/ genetic competence, DNA uptake	G4P54_RS12980	BSU24720	90.1%
	comGC	Late competence protein ComGC, access of DNA to ComEA/ genetic competence	G4P54_RS12975	BSU24710	96.9%
	comGD	Late competence protein ComGD, access of DNA to ComEA/ genetic competence, DNA uptake	G4P54_RS12970	BSU24700	84.6%
	comGE	competence protein ComG. DNA transport machinery, minor pseudopilin. / genetic competence, DNA uptake	G4P54_RS12965	BSU24690	78.3%
	comGF	Late competence protein ComGF, access of DNA to ComE/ genetic competence, DNA uptake	G4P54_RS12960	BSU24680	87.8%
	comGG	Late competence protein ComGG/ genetic competence, DNA uptake	G4P54_RS12955	BSU24670	83.1%
	comK	Competence transcription factor/ regulation of genetic competence and DNA uptake	G4P54_RS05540	BSU10420	97.4%
	comN	post-transcriptional regulator ComN/ regulation of competence and DNA uptake	G4P54_RS14130	BSU27660	96.9%
	comP	histidine kinase. Two-component sensor kinase, detects extracellular ComX. Function: Regulation of genetic competence and quorum sensing. Product: two-component sensor kinase. Non essential. Localization: cell membrane/ egulation of genetic competence and quorum sensing	G4P54_RS16205	BSU31690	56.1%
	comQ	Polyprenyl synthetase family protein. Competence regulatory protein ComQ. Prenylation of comX and surfactin expression srfA. Function: regulation of quorum sensing. Product: prenyltransferase. Localization: cell membrane. / regulation of quorum sensing	G4P54_RS16215	BSU31710	43.9%
	comS	antiadaptor protein, assembly link between regulatory components of the competence signal transduction pathway/ control of ComK degradation	G4P54_RS21160	BSU03500	100.0%
	comX	Competence pheromone precursor, transfers cell density signal to ComP; triggers the production of surfactin/ Quorum sensing	G4P54_RS16210	BSU31700	37.0%
	comZ	ComG operon repressor ComZ/ competence	G4P54_RS05970	BSU11310	95.2%
	dprA	DNA-processing protein DprA. Rossmann fold nucleotide-binding protein Smf possibly involved in DNA uptake/ DNA repair/ recombination	G4P54_RS08435	BSU16110	90.6%
	hag	flagellin Hag/ motility and chemotaxis	G4P54_RS18220	BSU35360	79.4%
	kre	ComK repressor, stimulates degradation of the comK mRNA/ ComK repressor, stimulates degradation of the comK mRNA	G4P54_RS07380	BSU14020	99.4%
	mecA	ClpCP protease substrate adapter protein MecA/ control of ComK degradation, regulation of competence	G4P54_RS06080	BSU11520	97.7%
	med	Transcriptional regulator Med. Transcriptional activator protein med/ regulation of competence	G4P54_RS05965	BSU11300	96.8%
	motB	Flagellar motor rotation protein MotB/ motility and chemotaxis	G4P54_RS07200	BSU13680	93.1%
	nin	DNA-entry nuclease inhibitor. inhibitor of the DNA degrading activity of NucA/ genetic transformation, DNA uptake	G4P54_RS01930	BSU03420	94.7%
	nucA	Sporulation protein. Sporulation-specific extracellular nuclease NucA/ genetic transformation, DNA uptake	G4P54_RS01935	BSU03430	93.3%
	oppA	Oligopeptide ABC transporter, substrate-binding protein OppA (TC 3.A.1.5.1)/ initiation of sporulation, competence development	G4P54_RS06030	BSU11430	88.5%
	oppB	Oligopeptide ABC transporter, permease protein OppB (TC 3.A.1.5.1) / genetic transformation, DNA uptake/ genetic transformation, DNA uptake	G4P54_RS06035	BSU11440	96.8%
	oppC	Oligopeptide ABC transporter, permease protein OppC (TC 3.A.1.5.1)	G4P54_RS06040	BSU11450	99.3%
	oppD	Oligopeptide ABC transporter, ATP-binding protein OppD (TC 3.A.1.5.1) / genetic transformation, DNA uptake	G4P54_RS06045	BSU11460	96.3%
	oppF	Oligopeptide ABC transporter, ATP-binding protein OppF (TC 3.A.1.5.1) / genetic transformation, DNA uptake	G4P54_RS06050	BSU11470	97.7%
	oxaAB/	Sec-independent membrane protein translocase/ membrane insertion of proteins and protein secretion	G4P54_RS12550	BSU23890	93.5%
	yidC2
	phrC	Phosphatase RapC regulator PhrC, competence and sporulation stimulating factor (CSF)/ control of ComA activity	G4P54_RS02080	BSU03780	95.0%
	phrF	PhrC/PhrF family phosphatase-inhibitory pheromone. Response regulator aspartate phosphatase (RapF) regulator, antagonizes the RapF-ComA interaction/ control of ComA activity	G4P54_RS19355	BSU37470	88.0%
	phrK	Response regulator aspartate phosphatase (RapK) regulator, controls ComA activity/ control of ComA activity	Absent	BSU18920	NA
	pnpA	Polyribonucleotide nucleotidyltransferase (EC 2.7.7.8)/ DNA repair, competence development, RNA degradation	G4P54_RS08730	BSU16690	98.7%
	radC	UPF0758 family protein/DNA repair	G4P54_RS14330	BSU28040	96.1%
	rapC	Response regulator aspartate phosphatase C/ control of ComA activity	G4P54_RS02075	BSU03770	95.5%
	rapD	Response regulator aspartate phosphatase D/ control of ComA-dependent gene expression	G4P54_RS18750	BSU36380	93.2%
	rapF	Response regulator aspartate phosphatase F/ control of ComA activity	G4P54_RS19350	BSU37460	96.1%
	rapK	Response regulator aspartate phosphatase K/ control of ComA activity	G4P54_RS20665	BSU18910	42.3%
	recA	recombinase RecA/ DNA repair, recombination	G4P54_RS08845	BSU16940	98.3%
	rok	repressor of comK, nucleoid associated protein that serves to help repress expression of A T-rich genes/ regulation of genetic competence	G4P54_RS07480	BSU14240	98.4%
	sbcC	AAA family ATPase. Exonuclease SbcC/ DNA inter-strand cross-link repair	G4P54_RS05660	BSU10650	91.1%
	sbcD	Exonuclease SbcD/ unknown	G4P54_RS05655	BSU10640	96.7%
	ssbB	single-strand DNA-binding proteinrequired to internalize and to recombine ssDNA with homologous resident duplex	G4P54_RS18725	BSU36310	96.4%
	yhfW	FAD-dependent oxidoreductase/ unknown	G4P54_RS05525	BSU10390	93.1%
	yhxC	Oxidoreductase, short-chain dehydrogenase/reductase family/unknown	G4P54_RS05530	BSU10400	97.2%
	rapZ, yvcJ	RNase adapter protein RapZ/ required for the expression of late competence genes	G4P54_RS17915	BSU34770	98.6%

## Sheet: G. Sporulation
	G. Sporulation
	Gene	Description/Function	Locus Tag	BSU number	% Identity
	Sporulation proteins/Spore coat proteins/class I
	spoIVA	Stage IV sporulation protein A/ initiation of spore coat assembly	G4P54_RS11985	BSU22800	99.2%
	spoVID	Stage VI sporulation protein D/ spore coat assembly	G4P54_RS14370	BSU28110	71.6%
	spoVM	Required for normal spore cortex and coat synthesis, inhibits the proteolytic activity of FtsH (adaptor protein)/ initiation of spore coat assembly	G4P54_RS08285	BSU15810	1
	yaaH (sleL)	Spore cortex-lytic enzyme, N-acetylglucosaminidase SleL/ survival of ethanol stress, protection of the spore	G4P54_RS00110	BSU00160	93.4%
	yhaX	SigE-dependent sporulation protein/ protection of the spore	G4P54_RS05225	BSU09830	96.5%
	yuzC	Protection of the spore	G4P54_RS16225	BSU31730	87.70%
	Sporulation proteins/Spore coat proteins/class II
	cotE	Outer spore coat protein CotE/ assembly of the outer spore coat	G4P54_RS08890	BSU17030	100.0%
	cotM	Spore coat protein M. Hsp20/alpha crystallin family protein/resistance of the spore	G4P54_RS10270	BSU17970	91.1%
	cotO	Spore coat protein CotO/ controls assembly of the coat layers and coat surface topography	G4P54_RS06190	BSU11730	87.2%
	yheD	Endospore coat-associated protein YheD/ protection of the spore	G4P54_RS05200	BSU09770	94.3%
	yhjR	Rubrerythrin family protein/ protection of the spore	G4P54_RS05640	BSU10610	89.5%
	alrB (yncD)	Alanine racemase (EC 5.1.1.1)	G4P54_RS02540	BSU17640	41.9%
	yknT	Hypothetical protein/ protection of the spore	G4P54_RS07485	BSU14250	91.6%
	Sporulation proteins/Spore coat proteins/class III
	cotZ	Spore coat protein of CotY/CotZ family/ spore crust assembly	G4P54_RS06195	BSU11740	98.0%
	cwlJ	Spore cortex-lytic enzyme CwlJ/ spore germination	G4P54_RS01505	BSU02600	95.1%
	yisY	alpha/beta fold hydrolase. AB hydrolase superfamily protein YisY/ protection of the spore	G4P54_RS05780	BSU10900	92.9%
	ysxE	Uncharacterized protein YsxE/ protection of the spore	G4P54_RS14365	BSU28100	92.1%
	cotNH, yutH	Endospore coat-associated protein YutH/ protection of the spore	G4P54_RS16490	BSU32270	94.3%
	Sporulation proteins/Spore coat proteins/class IV
	cotT	Spore coat protein CotT/ protection of the spore	Absent	BSU12090	NA
	ysnD	Hypothetical protein/ protection of the spore	G4P54_RS14475	BSU28320	76.8%
	yybI/	Uncharacterized protein YybI/ protection of the spore	Absent	BSU40630	35.0%
	ictI
	Sporulation proteins/Spore coat proteins/class V
	cotA	Spore coat protein CotA @ Laccase (EC 1.10.3.2) / resistance of the spore	G4P54_RS03435	BSU06300	94.7%
	cotB	Spore coat protein CotB/ resistance of the spore	G4P54_RS18575	BSU36050	78.7%
	cotG	spore morphogenetic protein/ resistance of the spore	G4P54_RS18585	BSU36070	93.6%
	yjqC	spore coat protein, similar to manganese-containing catalase/ protection of the spore	G4P54_RS02420	BSU12490	63.3%
	xpdC
	cotP	Spore coat protein CotP/ resistance of the spore	G4P54_RS03065	BSU05550	88.1%
	cotQ/ cotNP/ yvdP	Uncharacterized FAD-linked oxidoreductase YvdP (CotQ)	G4P54_RS17780	BSU34520	0.987
	cotS	Spore coat protein CotS/ resistance of the spore	G4P54_RS15690	BSU30900	95.2%
	cotW	Spore coat protein CotW/ resistance of the spore	G4P54_RS06210	BSU11770	95.7%
	lipC	Lipolytic enzyme YcsK (LipC), located in the spore coat of Bacillus subtilis, involved in spore germination/ spore germination	G4P54_RS02260	BSU04110	93.4%
	oxdD, yoaN	Oxalate decarboxylase (EC 4.1.1.2) / protection of the spore	G4P54_RS10755	BSU18670	94.4%
	tgl	Protein-glutamine gamma-glutamyltransferase (EC 2.3.2.13)/ introduction of crosslinks in the spore coat proteins GerQ and SafA	G4P54_RS15985	BSU31270	89.8%
	yeeK	Protection of the spore/ protection of the spore	G4P54_RS03750	BSU06850	48.3%
	yjzB	hypothetical protein/ protection of the spore/ protection of the spore	G4P54_RS05975	BSU11320	77.9%
	ylbD	Uncharacterized protein YlbD/ protection of the spore	G4P54_RS07865	BSU14970	94.7%
	ymaG	Protection of the spore/ protection of the spore	Absent	BSU17310	NA
	yppG	Uncharacterized protein YppG/ protection of the spore	G4P54_RS11710	BSU22250	85.7%
	ytxO	Protection of the spore/ protection of the spore	G4P54_RS15685	BSU30890	59.2%
	yxeE	Uncharacterized protein YxeE/ protection of the spore	G4P54_RS20410	BSU39580	92.6%
	Sporulation proteins/Spore coat proteins/class VI
	cotD	Inner spore coat protein CotD/ resistance of the spore	G4P54_RS11680	BSU22200	84.9%
	cotU	Uncharacterized protein YnzH (CotU) / resistance of the spore	Absent	BSU17670	NA
	Sporulation proteins/Spore coat proteins/ Not yet assigned
	cgeA	Spore crust protein/ maturation of the outermost layer of the spore	G4P54_RS11395	BSU19780	93.2%
	cgeB	Glycosyltransferase. Outermost layer of the spore maturation protein CgeB/maturation of the outermost layer of the spore	G4P54_RS11400	BSU19790	88.4%
	cgeC	Protein CgeC. Pseudogenized: frameshifted; internal stop/ maturation of the outermost layer of the spore	G4P54_RS11390	BSU19770	84.7%
	cgeD	Hypothetical protein/ maturation of the outermost layer of the spore	G4P54_RS11385	BSU19760	89.4%
	cgeE	GNAT family N-acetyltransferase. Outermost layer of the spore maturation protein CgeE/ maturation of the outermost layer of the spore	G4P54_RS11380	BSU19750	92.3%
	cmpA	Factor allowing degradation of SpoIVA by ClpXP/represses cortex assembly until the successful initiation of spore coat assembly	G4P54_RS02600	BSU04785/G8J2-20	99.1%
	cotC	Spore coat protein CotC/ resistance of the spore	G4P54_RS10165	BSU17700	79.7%
	cotF	Spore coat protein CotF/ resistance of the spore	G4P54_RS20805	BSU40530	89.4%
	cotH	Inner spore coat protein CotH/ protection of CotU and CotC in the mother cell	G4P54_RS18580	BSU36060	95.3%
	cotI	Spore coat protein CotI/ spore envelope	G4P54_RS15700	BSU30920	93.8%
	cotJA	Protein CotJA/ polypeptide composition of the spore coat	G4P54_RS03780	BSU06890	96.3%
	cotJB	Polypeptide composition of the spore coat protein CotJB/ polypeptide composition of the spore coat	G4P54_RS03785	BSU06900	94.3%
	cotJC	Manganese catalase (EC 1.11.1.6) => Spore coat protein CotJC/ polypeptide composition of the spore coat, may protect against oxidative stress	G4P54_RS03790	BSU06910	98.9%
	cotR	Putative sporulation hydrolase CotR/ hydrolysis of lysophospholipids	G4P54_RS17785	BSU34530	98.1%
	cotSA	Spore coat protein CotSA/ resistance of the spore	G4P54_RS15695	BSU30910	95.0%
	cotV	Spore coat protein CotV/ resistance of the spore	G4P54_RS06215	BSU11780	91.4%
	cotX	Spore coat protein CotX/ spore crust assembly	G4P54_RS06205	BSU11760	91.4%
	cotY	Spore coat protein of CotY/CotZ family/ spore crust assembly	G4P54_RS06200	BSU11750	98.8%
	gerT	spore gernimation protein GerT/ germination	G4P54_RS11240	BSU19490	93.0%
	gerR, ylbO	Prespore specific transcriptional activator RsfA/ spore coat formation and resistance of spores to lysozym	G4P54_RS07925	BSU15090	97.9%
	ldt (ykuD)	L,D-transpeptidase => YkuD	G4P54_RS07390	BSU14040	76.7%
	safA	SpoIVD-associated factor SafA/ spore coat formation	G4P54_RS14225	BSU27840	86.6%
	prtg, yabG	Sporulation-specific protease YabG/ modification of spore coat proteins	G4P54_RS00275	BSU00430	97.2%
	spsB	CDP-glycerol glycerophosphotransferase family/ spore crust polysaccharide synthesis	G4P54_RS19555	BSU37900	90.0%
	ydhD	Spore protein YdhD, not involved in spore germination/ unknown	G4P54_RS03150	BSU05710	95.7%
	ygaK	uncharacterized FAD-linked oxidoreductase	G4P54_RS05900	BSU08800	40.5%
	yhbB	amidase domain-containing protein/ unknown	G4P54_RS04775	BSU08920	93.8%
	yheC	Endospore coat-associated protein YheC/ unknown	G4P54_RS05205	BSU09780	94.5%
	yisJ	CotH kinase family protein/ unknown	G4P54_RS05705	BSU10740	78.8%
	yjdH	putative spore coat protein/ unknown	G4P54_RS06385	BSU12050	89.4%
	ykvP	Spore protein YkvP/ unknown	Absent	BSU13780	NA
	yobN	putative amine oxidase (flavoprotein)/ unknown	G4P54_RS10825	BSU19020	85.3%
	yodI	Uncharacterized protein YodI/ unknown	G4P54_RS11290	BSU19610	91.6%
	ypeP	Uncharacterized protein YpeP/ unknown	G4P54_RS11570	BSU21970	96.9%
	yqfT	Uncharacterized protein YqfT/ unknown	G4P54_RS13185	BSU25120	92.9%
	ywqH	hypothetical protein/ Unknown	G4P54_RS18665	BSU36210	81.43%
	Sporulation proteins/Spore coat protein/ based on similarity
	yraD	Spore coat protein F-like protein YraD/ unknown	G4P54_RS06345	BSU26990	70.7%
	yraE	Uncharacterized protein YraE/ unknown	G4P54_RS06350	BSU26980	76.6%
	yraF	Spore coat protein F-like protein YraF/ unknown	G4P54_RS06360	BSU26960	87.7%
	yraG	Uncharacterized protein YraG/ unknown	G4P54_RS06365	BSU26950	74.1%
	yvdQ	Psedogenized/ protection of the spore	G4P54_RS17755	BSU34510	93.0%
	Sporulation proteins/ Small acid-soluble spore proteins
	sspA	Small acid-soluble spore protein, alpha/beta family, SASP_1/ protection of spore DNA	G4P54_RS15110	BSU29570	98.6%
	sspB	Small acid-soluble spore protein, alpha/beta family, SASP_1/ protection of spore DNA	G4P54_RS05190	BSU09750	100.0%
	sspC	Small acid-soluble spore protein, alpha/beta family, SASP_1/ protection of spore DNA	G4P54_RS09935	BSU19950	95.8%
	sspD	Small, acid-soluble spore protein D/ protection of spore DNA	G4P54_RS07085	BSU13470	100.0%
	sspE	Gamma type acid-soluble spore protein SspE/ protection of spore DNA	G4P54_RS04540	BSU08660	88.4%
	sspF	Small acid-soluble spore protein SspF. small, acid-soluble spore protein, alpha/beta type/ protection of spore DNA	G4P54_RS00285	BSU00450	98.1%
	sspG	Hypothetical protein/ protection of spore DNA	G4P54_RS16745	BSU32640	81.8%
	sspH	Small, acid-soluble spore protein H/ protection of spore DNA	G4P54_RS04265	BSU08110	93.2%
	sspI	Small, acid-soluble spore protein I/ protection of spore DNA	G4P54_RS14650	BSU28660	94.4%
	sspJ	SspJ family small acid-soluble spore protein/ protection of spore DNA	G4P54_RS17150	BSU33340	95.6%
	sspK	Small, acid-soluble spore protein K/ protection of spore DNA	G4P54_RS04485	BSU08550	98.0%
	sspL	hypothetical protein/ protection of spore DNA	G4P54_RS11585	BSU22000	100.0%
	sspM	hypothetical protein/ protection of spore DNA	G4P54_RS11730	BSU22290	97.1%
	sspN	hypothetical protein/ protection of spore DNA	G4P54_RS10300	BSU18020	100.0%
	sspO	Small, acid-soluble spore protein O/ protection of spore DNA	G4P54_RS10280	BSU17990	97.9%
	sspP	Small acid-soluble spore protein P/ protection of spore DNA	G4P54_RS10275	BSU17980	97.9%
	Sporulation proteins/ other
	adhB	Alcohol dehydrogenase catalytic domain containg protein AdhB/ unknown	G4P54_RS06355	BSU26970	91.8%
	asd	Aspartate-semialdehyde dehydrogenase (EC 1.2.1.11)/ biosynthesis of threonine, lysine, dipicolic acid, peptidoglycan	G4P54_RS08760	BSU16750	98.0%
	usd	putative SpoIIID leader peptide/ required for translation of SpoIIID	G4P54_RS02535	BSU36430	1
	asnO	Asparagine synthetase (sporulation related)	G4P54_RS05730	BSU10790	91.2%
	azoRB, yvaB	FMN-dependent NADH-azoreductase (EC 1.7.1.6)/ resistance to 2-methylhydroquinone	G4P54_RS17250	BSU33540	99.1%
	bdbC	Disulfide bond formation protein BdbC, competence-related/ oxidative folding of proteins	G4P54_RS17215	BSU33470	97.8%
	bdbD	DsbA family protein/ oxidative folding of proteins	G4P54_RS17220	BSU33480	92.8%
	bofA	Sigma-K factor-processing regulator BofA. Inhibitor of pro-sigmaK processing BofA/ control of sigma-K activation	G4P54_RS00150	BSU00230	97.7%
	bofC	Sporulation cell-cell signaling protein BofC/ control of processing of pro-SigK by SpoIVFB	G4P54_RS14180	BSU27750	95.3%
	ccpB	LacI family DNA-binding transcriptional regulator/ unknown	G4P54_RS21010	BSU40870	92.0%
	cdaS (yojJ)	Cyclic di-AMP synthase CdaS/ synthesis of c-di-AMP	G4P54_RS11205	BSU19430	96.1%
	chaA, yfkE	calcium/proton exchanger. Ca(2+)/H(+) antiporter/ calcium export	G4P54_RS04150	BSU07920	96.6%
	clpC	ATP-dependent Clp protease, ATP-binding subunit ClpC/ protein degradation, positive regulator of autolysin (LytC and LytD) synthesis	G4P54_RS00575	BSU00860	99.5%
	coxA	Sporulation cortex protein coxA. YhcN/YlaJ family sporulation lipoprotein/ resistance of the spore	G4P54_RS14220	BSU27830	87.7%
	csbX	alpha-ketoglutarate permease/ unknown	G4P54_RS14185	BSU27760	96.3%
	csfB	Sigma factor G inhibitor Gi/ control of SigG and SigE activity	G4P54_RS00180	BSU00240	93.8%
	ctaA	Heme A synthase, cytochrome oxidase biogenesis protein Cox15-CtaA/ heme biosynthesis	G4P54_RS07815	BSU14870	97.1%
	ctpB	Carboxyl-terminal protease (EC 3.4.21.102)/ control of SigK activation	G4P54_RS18150	BSU35240	95.4%
	cwlC	Sporulation-specific N-acetylmuramoyl-L-alanine amidase (EC 3.5.1.28). N-acetylmuramoyl-L-alanine amidase./ mother cell lysis	G4P54_RS09025	BSU17410	92.5%
	cwlD	Spore cortex peptidoglycan synthesis	G4P54_RS00915	BSU01530	97.0%
	cwlH	N-acetylmuramoyl-L-alanine amidase (EC 3.5.1.28)/ cell wall metabolism	G4P54_RS06765	BSU25710	58.2%
	dacB	D-alanyl-D-alanine carboxypeptidase (EC 3.4.16.4)/ control of peptide cross-linking in spore peptidoglycan	G4P54_RS10515	BSU23190	92.4%
	dacF	D-alanyl-D-alanine carboxypeptidase (EC 3.4.16.4)/ control of peptide cross-linking in spore peptidoglycan	G4P54_RS12335	BSU23480	97.7%
	dapA	4-hydroxy-tetrahydrodipicolinate synthase (EC 4.3.3.7)/ biosynthesis of lysine and peptidoglycan	G4P54_RS08770	BSU16770	98.3%
	dapG	Aspartokinase (EC 2.7.2.4)7 biosynthesis of lysine and peptidoglycan	G4P54_RS08765	BSU16760	98.0%
	divIB	Cell division protein FtsQ/ septum formation	G4P54_RS08000	BSU15240	97.0%
	divIC	Cell division protein DivIC (FtsB), stabilizes FtsL against RasP cleavage7 septum formation	G4P54_RS00370	BSU00620	97.6%
	xth, exoAA	Exodeoxyribonuclease III (EC 3.1.11.2)/ repair of oxidative DNA damage in spores	G4P54_RS21015	BSU40880	93.3%
	exuR	Hexuronate utilization operon transcriptional repressor ExuR/ regulation of hexuronate utilization	NA	BSU12370	31.4%
	exuT	MFS transporter. Hexuronate transporter/ hexuronate uptake	G4P54_RS20820	BSU12360	28.3%
	fabL	Enoyl-[acyl-carrier-protein] reductase [NADPH] (EC 1.3.1.104), FabL/ fatty acid biosynthesis	G4P54_RS04535	BSU08650	99.2%
	fin, yabK	Fin: required for the switch from sigmaF to sigmaG during sporulation/ control of sporulation	G4P54_RS00330	BSU00540	97.4%
	fisB (yunB)	Sporulation protein YunB/ release of the forespore into the mother cell cytoplasm	G4P54_RS16530	BSU32350	95.9%
	ftsY	Signal recognition particle receptor FtsY/ protein secretion	G4P54_RS08355	BSU15950	97.6%
	glcU	Glucose:proton symporter GlcU/ unknown	G4P54_RS02155	BSU03920	97.2%
	glgA	Glycogen synthase, ADP-glucose transglucosylase (EC 2.4.1.21)/ glycogen biosynthesis	G4P54_RS15715	BSU30950	92.4%
	glgB	1,4-alpha-glucan (glycogen) branching enzyme, GH-13-type (EC 2.4.1.18)/ glycogen biosynthesis	G4P54_RS15730	BSU30980	92.2%
	glgC	Glucose-1-phosphate adenylyltransferase (EC 2.7.7.27)7 glycogen biosynthesis	G4P54_RS15725	BSU30970	94.7%
	glgD	Glycogen biosynthesis protein GlgD, glucose-1-phosphate adenylyltransferase family/ glycogen biosynthesis	G4P54_RS15720	BSU30960	97.1%
	glgP	Glycogen phosphorylase (EC 2.4.1.1)/ glycogen biosynthesis	G4P54_RS15710	BSU30940	95.4%
	glnH	Glutamine ABC transporter, substrate-binding protein GlnH/ glutamine uptake	G4P54_RS20380	BSU27440	28.6%
	glnM	Glutamine ABC transporter, permease protein GlnP/ glutamine uptake	G4P54_RS01885	BSU27450	33.3%
	glnP	Glutamine ABC transporter, permease protein GlnP/ glutamine uptake	G4P54_RS01885	BSU27460	33.7%
	glnQ	Glutamine ABC transporter, ATP-binding protein GlnQ/ glutamine uptake	G4P54_RS12590	BSU27430	59.6%
	ligD/ykoU	DNA ligase D. ATP-dependent DNA ligase (EC 6.5.1.1) clustered with Ku protein, LigD	G4P54_RS07050	BSU13400	92.6%
	yxjC/hbuT	GntP family permease. D-beta-hydroxybutyrate permease	G4P54_RS20105	BSU39000	92.2%
	htrC	Serine protease, DegP/HtrA, do-like (EC 3.4.21.-)	G4P54_RS20700	BSU40360	95.8%
	ispG/ gcpE/ yqfY	(E)-4-hydroxy-3-methylbut-2-enyl-diphosphate synthase (flavodoxin) (EC 1.17.7.3)	G4P54_RS13160	BSU25070	99.2%
	ablA, kamA	Lysine 2,3-aminomutase (EC 5.4.3.2)	G4P54_RS11345	BSU19690	97.2%
	katX	Catalase KatE (EC 1.11.1.6)	G4P54_RS19935	BSU38630	97.4%
	lonB	ATP-dependent protease La (EC 3.4.21.53) LonB Type I	G4P54_RS14420	BSU28210	98.4%
	lysA	Diaminopimelate decarboxylase (EC 4.1.1.20)	G4P54_RS12280	BSU23380	97.0%
	lytH	L-Ala--D-Glu endopeptidase	G4P54_RS16525	BSU32340	96.0%
	mbl	MreB-like protein (Mbl protein)	G4P54_RS18765	BSU36410	100.0%
	mcsA	Protein-arginine kinase activator protein McsA	G4P54_RS00565	BSU00840	96.8%
	mcsB	Protein-arginine kinase McsB (EC 2.7.14.1)	G4P54_RS00570	BSU00850	97.2%
	mmgA	Acetyl-CoA acetyltransferase (EC 2.3.1.9)	G4P54_RS12695	BSU24170	92.4%
	mmgB	3-hydroxybutyryl-CoA dehydrogenase (EC 1.1.1.157)	G4P54_RS12690	BSU24160	91.6%
	mmgC	Acyl-CoA dehydrogenase, short-chain specific (EC 1.3.8.1)	G4P54_RS12685	BSU24150	94.7%
	mmgD	2-methylcitrate synthase (EC 2.3.3.5)	G4P54_RS12680	BSU24140	93.3%
	mmgE	2-methylcitrate dehydratase (EC 4.2.1.79)	G4P54_RS20360	BSU24130	94.9%
	mmgF/prpB	Methylisocitrate lyase (EC 4.1.3.30)	G4P54_RS12670	BSU24120	94.7%
	murB	UDP-N-acetylenolpyruvoylglucosamine reductase (EC 1.3.1.98)	G4P54_RS07995	BSU15230	98.7%
	murG	UDP-N-acetylglucosamine--N-acetylmuramyl-(pentapeptide) pyrophosphoryl-undecaprenol N-acetylglucosamine transferase (EC 2.4.1.227)	G4P54_RS07990	BSU15220	97.5%
	pbpF	PBP1A family penicillin-binding protein. class A penicillin-binding protein 2C	G4P54_RS05385	BSU10110	96.3%
	pbpG	PBP1A family penicillin-binding protein	G4P54_RS19395	BSU37510	98.0%
	pbpI	Penicillin-binding protein 2	G4P54_RS13960	BSU27310	94.7%
	pdaB, ybaN	Putative polysaccharide deacetylase	G4P54_RS00935	BSU01570	97.2%
	rppH (ytkD)	8-oxo-dGTPase Bsu YtkD / 8-oxo-GTPase Bsu YtkD	G4P54_RS15570	BSU30630	98.7%
	yndL	Phage protein	G4P54_RS10195	BSU17820	86.5%
	phoB	Alkaline phosphatase (EC 3.1.3.1)	G4P54_RS03165	BSU05740	97.2%
	phoP	Alkaline phosphatase synthesis transcriptional regulatory protein PhoP	G4P54_RS14875	BSU29110	97.9%
	phoR	Phosphate regulon sensor protein PhoR (SphS) (EC 2.7.13.3)	G4P54_RS14870	BSU29100	94.0%
	prkA	Serine protein kinase (prkA protein), P-loop containing	G4P54_RS04800	BSU08970	98.6%
	refZ, yttP	Uncharacterized transcriptional regulator YttP, TetR family	G4P54_RS15140	BSU29630	96.1%
	rsfA	Prespore specific transcriptional activator RsfA	G4P54_RS19455	BSU37620	95.8%
	sscA	small spore protein/ spore coat assembly	Absent	BSU09958	NA
	sigK	RNA polymerase sporulation-specific sigma factor(sigma-K) (5' part of the gene)/	G4P54_RS13515	BSU25760	99.15%
		late mother cell-specific gene expression
	sbp	Small basic protein Sbp	G4P54_RS08015	BSU15270	98.3%
	scoA	CoA transferase subunit A. Succinyl-CoA:3-ketoacid-coenzyme A transferase subunit A (EC 2.8.3.5)	G4P54_RS20100	BSU38990	95.0%
	scoB	3-oxoacid CoA-transferase subunit B. Succinyl-CoA:3-ketoacid-coenzyme A transferase subunit B (EC 2.8.3.5)	G4P54_RS20095	BSU38980	98.1%
	seaA	putative membrane protein	G4P54_RS12015	BSU22850	96.0%
	sigF	RNA polymerase sporulation specific sigma factor SigF	G4P54_RS12320	BSU23450	99.2%
	sigG	RNA polymerase sporulation specific sigma factor SigG	G4P54_RS08045	BSU15330	99.2%
	sodF	Superoxide dismutase [Fe] (EC 1.15.1.1) @ Exosporium SOD	G4P54_RS11155	BSU19330	92.2%
	splA	Transcriptional regulator SplA	G4P54_RS07325	BSU13920	97.5%
	splB	Spore photoproduct lyase (EC 4.1.99.14)	G4P54_RS07330	BSU13930	98.8%
	spmA	Spore maturation protein A	G4P54_RS12180	BSU23180	99.0%
	spmB	Spore maturation protein B	G4P54_RS12175	BSU23170	97.2%
	spoIIAA	Anti-sigma F factor antagonist	G4P54_RS12330	BSU23470	98.3%
	spoIIAB	Anti-sigma F factor (EC 2.7.11.1)	G4P54_RS12325	BSU23460	98.6%
	spoIID	Stage II sporulation protein D (SpoIID)	G4P54_RS19000	BSU36750	92.7%
	spoIIIAA	Stage III sporulation protein AA	G4P54_RS12835	BSU24430	93.2%
	spoIIIAB	Stage III sporulation protein AB	G4P54_RS12830	BSU24420	94.3%
	spoIIIAC	Stage III sporulation protein AC	G4P54_RS12825	BSU24410	100.0%
	spoIIIAD	Stage III sporulation protein AD	G4P54_RS12820	BSU24400	99.2%
	spoIIIAE	Stage III sporulation protein AE	G4P54_RS12815	BSU24390	98.2%
	spoIIIAF	Stage III sporulation protein AF	G4P54_RS12810	BSU24380	96.6%
	spoIIIAG	Stage III sporulation protein AG	G4P54_RS12805	BSU24370	96.9%
	spoIIIAH	Stage III sporulation protein AH	G4P54_RS12800	BSU24360	98.2%
	spoIIID	Stage III sporulation protein D	G4P54_RS18770	BSU36420	100.0%
	spoIIM	Stage II sporulation protein M (SpoIIM)	G4P54_RS12365	BSU23530	97.2%
	spoIIP	Spore autolysin SpoIIP. Stage II sporulation protein P	G4P54_RS13390	BSU25530	95.3%
	spoIIQ	Stage II sporulation protein related to metaloproteases (SpoIIQ)	G4P54_RS18840	BSU36550	95.5%
	spoIIR	Stage II sporulation protein required for processing of pro-sigma-E (SpoIIR)	G4P54_RS19110	BSU36970	96.0%
	spoIISA	Stage II sporulation protein SpoIISA	G4P54_RS06785	BSU12830	95.6%
	spoIVB	Stage IV sporulation protein B	G4P54_RS12735	BSU24230	97.2%
	spoIVCA	required for the chromosomal rearrangement that creates the sigK gene by excision of the skin element between spoIVCB and spoIIIC genes (stage IV sporulation)	G4P54_RS13530	BSU25770	96.8%
	spoIVFA	Stage IV sporulation protein FA (SpoIVFA)	G4P54_RS14300	BSU27980	95.5%
	spoIVFB	Stage IV sporulation pro-sigma-K processing enzyme (SpoIVFB)	G4P54_RS14295	BSU27970	97.6%
	spoVAA	Stage V sporulation protein AA (SpoVAA)/ essential for the uptake of the 1:1 chelate of pyridine-2,6-dicarboxylic acid (DPA(2,6)) and Ca(2 ) into developing spores, required for spore maturation	G4P54_RS12315	BSU23440	96.1%
	spoVAB	Stage V sporulation protein AB (SpoVAB)/ essential for the uptake of the 1:1 chelate of pyridine-2,6-dicarboxylic acid (DPA(2,6)) and Ca(2+) into developing spores, required for spore maturation	G4P54_RS12310	BSU23430	98.6%
	spoVAC	Stage V sporulation protein AC (SpoVAC)/ mechanosensitive channel, essential for the uptake of the 1:1 chelate of pyridine-2,6-dicarboxylic acid (DPA(2,6)) and Ca(2 ) into developing spores, required for spore maturation	G4P54_RS12305	BSU23420	99.3%
	spoVAF	Stage V sporulation protein AF (SpoVAF)/ essential for the uptake of the 1:1 chelate of pyridine-2,6-dicarboxylic acid (DPA(2,6)) and Ca(2 ) into developing spores, required for spore maturation	G4P54_RS12285	BSU23390	95.3%
	spoVB	Stage V sporulation protein B	G4P54_RS14135	BSU27670	96.9%
	spoVD	Cell division protein FtsI [Peptidoglycan synthetase] (EC 2.4.1.129) @ Sporulation peptidoglycan synthetase SpoVD	G4P54_RS07965	BSU15170	98.9%
	spoVE	Peptidoglycan glycosyltransferase FtsW (EC 2.4.1.129) @ Stage V sporulation protein E	G4P54_RS07985	BSU15210	98.9%
	spoVV (ylbJ)	Sporulation integral membrane protein YlbJ	G4P54_RS07895	BSU15030	96.1%
	spoVFA	Dipicolinate synthase subunit A	G4P54_RS08750	BSU16730	98.3%
	dpaB, spoVFB	Dipicolinate synthase subunit B	G4P54_RS08755	BSU16740	98.0%
	spoVIF	sporulation-specific transcription regulator spoVIF	G4P54_RS06235	BSU11810	96.4%
	spoVK	Stage V sporulation protein SpoVK. AAA family ATPase	G4P54_RS09030	BSU17420	97.3%
			Pseudogen
	spoVR	Spore cortex synthesis protein SpoVR	G4P54_RS05020	BSU09400	97.6%
	spoVT	Stage V sporulation protein T, AbrB family transcriptional regulator (SpoVT)	G4P54_RS00340	BSU00560	98.3%
	sprB	Recombination directionality factor for the excision of the SP-beta prophage/	Absent	BSU19820	NA
		excision of SP-beta prophage
	spsA	glycosyltransferase	G4P54_RS19560	BSU37910	93.8%
	spsC	aminotransferase, legionaminic acid synthesis/ legionaminic acid synthesis	G4P54_RS17450	BSU37890	45.5%
	spsD	legionaminic acid synthesis/ legionaminic acid synthesis	Absent	BSU37880	NA
	spsE	legionaminic acid synthesis/ legionaminic acid synthesis	Absent	BSU37870	NA
	spsF	transfer of legionaminic acid to the spore surface/ spore crust polysaccharide synthesis	Absent	BSU37860	NA
	spsG	legionaminic acid synthesis. Pseudogenized gene/ legionaminic acid synthesis	G4P54_RS19550	BSU37850	80.0%
	spsI	Spore coat polysaccharide biosynthesis protein SpsI; Glucose-1-phosphate thymidylyltransferase (EC 2.7.7.24). NTP transferase domain-containing protein	G4P54_RS19545	BSU37840	96.3%
	rfbB/spsJ	dTDP-glucose 4,6-dehydratase (EC 4.2.1.46)	G4P54_RS19540	BSU37830	94.9%
	rfbD/spsK	dTDP-4-dehydrorhamnose reductase (EC 1.1.1.133) / dTDP-4-dehydrorhamnose 3,5-epimerase (EC 5.1.3.13)	G4P54_RS19535	BSU37820	91.2%
	spsL	dTDP-4-dehydrorhamnose reductase (EC 1.1.1.133) / dTDP-4-dehydrorhamnose 3,5-epimerase (EC 5.1.3.13)	G4P54_RS19530	BSU37810	96.0%
	sqhC	squalene--hopene cyclase. Sporulenol synthase (EC 4.2.1.137)	G4P54_RS11150	BSU19320	90.5%
	stoA	Thiol:disulfide oxidoreductase related to ResA	G4P54_RS07280	BSU13840	89.7%
	ssdC/	spore shape determinant C	G4P54_RS02535	BSU04630	98.8%
	ydcC
	tlp	Small, acid-soluble spore protein Tlp	G4P54_RS10305	BSU18030	96.4%
	tcaB	protein=P-type calcium transport ATPase (sporulation)/	G4P54_RS08205	BSU15650	97.9%
	yloB	accumulation of calcium in the spore
	tuaF	Teichuronic acid biosynthesis protein TuaF	G4P54_RS18320	BSU35560	92.5%
	tuaG	Putative N-acetylgalactosaminyl-diphosphoundecaprenol glucuronosyltransferase	G4P54_RS18315	BSU35550	93.3%
	tuaH	Putative teichuronic acid biosynthesis glycosyl transferase TuaH	G4P54_RS18310	BSU35540	93.7%
	uxaA	Altronate dehydratase (EC 4.2.1.7)/ hexuronate utilization	Absent	BSU12390	NA
	uxaB	Altronate oxidoreductase (EC 1.1.1.58)/ hexuronate utilization	Absent	BSU12380	NA
	uxuA	Mannonate dehydratase (EC 4.2.1.8)/ hexuronate utilization	Absent	BSU12340	NA
	yabP	FIG007421: forespore shell protein	G4P54_RS00360	BSU00600	98.0%
	yabQ	Spore cortex biosynthesis protein	G4P54_RS00365	BSU00610	94.3%
	yabR	RNA binding protein, contains ribosomal protein S1 domain	G4P54_RS00375	BSU00630	100.0%
	prkt / yabT	Serine/threonine-protein kinase YabT (EC 2.7.11.1)	G4P54_RS00400	BSU00660	94.5%
	ybaK	Uncharacterized protein YbaK	G4P54_RS06390	BSU01520	95.2%
	ybxH	Uncharacterized protein YbxH	G4P54_RS01270	BSU02080	98.4%
	ycgF	Putative amino acid efflux protein YcgF, LysE family	G4P54_RS01760	BSU03090	98.6%
	ycgG	FIG01225447: hypothetical protein	G4P54_RS01765	BSU03100	93.3%
	yckC	Uncharacterized protein YckC	G4P54_RS01900	BSU03390	88.7%
	yckD	Uncharacterized protein YckD	G4P54_RS01905	BSU03400	87.3%
	ydcA	Rhomboid family protein	G4P54_RS02525	BSU04610	96.5%
	ydfR	UPF0702 transmembrane protein YdfR	G4P54_RS03055	BSU05530	87.1%
	ydfS	UPF0702 transmembrane protein YdfS	G4P54_RS03060	BSU05540	90.6%
	ydgA	Hypothetical protein	G4P54_RS03070	BSU05560	98.8%
	ydgB	Hypothetical protein	G4P54_RS03075	BSU05570	98.9%
	ydhF	Membrane protein	G4P54_RS03160	BSU05730	85.2%
	ydjP	Non-heme chloroperoxidase (EC 1.11.1.10)	G4P54_RS03425	BSU06280	90.8%
	yeaA	Uncharacterized protein YeaA	G4P54_RS03430	BSU06290	83.9%
	yesJ	Uncharacterized N-acetyltransferase YesJ, GNAT family	G4P54_RS03800	BSU06920	87.2%
	yesK	Hypothetical protein	G4P54_RS03795	BSU06930	73.3%
	yfhD	Hypothetical protein	G4P54_RS04455	BSU08490	95.2%
	yfhS	YfhS protein	G4P54_RS04530	BSU08640	97.3%
	yfkD	Hypothetical protein	G4P54_RS04155	BSU07930	96.2%
	yfnD	glycosyltransferase family 77 protein	G4P54_RS03875	BSU07310	94.8%
	yfnE	hypothetical protein	G4P54_RS03870	BSU07300	95.3%
	yfnF	Putative glycosyltransferase	G4P54_RS03865	BSU07290	97.0%
	yfnG	GDP-mannose 4,6-dehydratase	G4P54_RS03860	BSU07280	97.7%
	yfnH	Glucose-1-phosphate cytidylyltransferase (EC 2.7.7.33)	G4P54_RS03855	BSU07270	98.0%
	yfhE	Hypothetical protein/ General stress protein, survival of salt, ethanol and paraquat stresses and low temperatures	Absent	BSU08500	NA
	yhaL	Sporulation protein YhaL	G4P54_RS05285	BSU09940	95.7%
	yhbH	UPF0229 protein YeaH	G4P54_RS04805	BSU08980	98.5%
	yhcO	Hypothetical protein	G4P54_RS21225	BSU09165	88.5%
	yhcM	Hypothetical protein	G4P54_RS04895	BSU09140	87.4%
	yhcQ	Spore coat protein F-like protein YhcQ	G4P54_RS04915	BSU09180	97.7%
	yhcV	CBS domain protein	G4P54_RS04935	BSU09230	96.4%
	yhfM	Hypothetical protein	G4P54_RS05470	BSU10280	96.9%
	yhfW	FAD-dependent oxidoreductase	G4P54_RS05525	BSU10390	93.1%
	yhxC	Oxidoreductase, short-chain dehydrogenase/reductase family	G4P54_RS05530	BSU10400	97.2%
	cysC/ yisZ	Adenylylsulfate kinase (EC 2.7.1.25)	G4P54_RS05785 G4P54_RS08180	BSU10910	92.5%
	Sat/	Sulfate adenylyltransferase (EC 2.7.7.4)	G4P54_RS05790	BSU10920	95.1%
	yitA
	yitB	Phosphoadenylyl-sulfate reductase [thioredoxin] (EC 1.8.4.8)	G4P54_RS05795	BSU10930	94.5%
	yitC	Probable 2-phosphosulfolactate phosphatase (EC 3.1.3.71)	G4P54_RS05800	BSU10940	88.6%
	yitD	Phosphosulfolactate synthase (EC 4.4.1.19)	G4P54_RS05805	BSU10950	93.7%
	yitF	Mandelate racemase/muconate lactonizing enzyme family protein	G4P54_RS05815	BSU10970	89.5%
	yitG	MFS transporter. Siderophore transport protein	G4P54_RS05820	BSU10980	97.9%
	yjaV	Hypothetical protein	G4P54_RS05960	BSU11290	86.5%
	yjbA	UPF0736 protein YjbA	G4P54_RS06020	BSU11410	99.6%
	yjcA	Sporulation protein SpoVIF (YjcA)	G4P54_RS06220	BSU11790	97.5%
	yjfA	Uncharacterized protein YjfA	G4P54_RS06430	BSU12110	91.1%
	yjmC	(R)-2-hydroxyacid dehydrogenase, similar to L-sulfolactate dehydrogenase (EC 1.1.1.272)/ similar to ureidoglycolate dehydrogenase, may be involved in galacturonate utilization	NA	BSU12320	28.0%
	yjmD	Oxidoreductase, zinc-binding dehydrogenase family (EC 1.1.1.-)/ utilization of dulcitol	NA	BSU12330	30.0%
	yjmF	D-mannonate oxidoreductase (EC 1.1.1.57)/ unknown	NA	BSU12350	31.8%
	ykoV	Ku domain protein	G4P54_RS07055	BSU13410	95.9%
	ykvI	Uncharacterized membrane protein YkvI	G4P54_RS07215	BSU13710	96.0%
	ykvQ	Hypothetical protein/ unknown	G4P54_RS17530	BSU13790	28.4%
	ylbB	Uncharacterized CBS domain protein YlbB	G4P54_RS07855	BSU14950	97.3%
	ylbC	Allergen V5/Tpx-1 related	G4P54_RS07860	BSU14960	95.1%
	ylbE	Uncharacterized protein YlbE	G4P54_RS07870	BSU14980	94.9%
	ylmC	Uncharacterized protein YlmC	G4P54_RS08060	BSU15360	96.3%
	ylxW	Uncharacterized protein YlxW	G4P54_RS08005	BSU15250	95.7%
	ylxX	Uncharacterized protein YlxW	G4P54_RS08010	BSU15260	94.1%
	ylyA	Sporulation-related RNA polymerase-binding protein YlyA	G4P54_RS08100	BSU15440	95.2%
	ymxH	Uncharacterized protein YmxH	G4P54_RS08745	BSU16720	98.8%
	yndA	Hypothetical protein/ unknown	NA	BSU17720	30.0%
	yngE	Methylcrotonyl-CoA carboxylase carboxyl transferase subunit (EC 6.4.1.4)	G4P54_RS10445	BSU18210	94.5%
	yngF	Methylglutaconyl-CoA hydratase (EC 4.2.1.18)	G4P54_RS10450	BSU18220	91.2%
	yngG	Hydroxymethylglutaryl-CoA lyase (EC 4.1.3.4)	G4P54_RS10455	BSU18230	91.6%
	yngH	acetyl-CoA carboxylase biotin carboxylase subunit	G4P54_RS10465	BSU18240	94.1%
	yngHB	Biotin carboxyl carrier protein of methylcrotonyl-CoA carboxylase	G4P54_RS10460	BSU18239	90.4%
	yngI	Long-chain-fatty-acid--CoA ligase (EC 6.2.1.3) / Acetoacetyl-CoA synthetase [leucine] (EC 6.2.1.16)	G4P54_RS10470	BSU18250	91.3%
	yngJ	Isovaleryl-CoA dehydrogenase (EC 1.3.8.4)	G4P54_RS10475	BSU18260	96.6%
	yoaR	Uncharacterized protein with VanW-like domain	G4P54_RS10780	BSU18720	85.5%
	yoaW	hypothetical protein/ unknown	G4P54_RS10835	BSU18780	48.25%
	yobW	Protein csk22	G4P54_RS11030	BSU19110	91.3%
	yocL	Hypothetical protein	G4P54_RS11110	BSU19250	84.5%
	yodH	Uncharacterized methyltransferase YodH	G4P54_RS11285	BSU19600	94.4%
	yodP	Beta-lysine acetyltransferase (EC 2.3.1.-)	G4P54_RS11350	BSU19700	85.1%
	yodQ	Uncharacterized metallohydrolase YodQ	G4P54_RS11355	BSU19710	95.2%
	yodR	Acyl-CoA:acetate CoA-transferase, beta subunit (EC 2.8.3.8)	G4P54_RS11360	BSU19720	93.5%
	yodS	Acyl-CoA:acetate CoA-transferase, alpha subunit (EC 2.8.3.8)	G4P54_RS11365	BSU19730	95.2%
	yodT	Aspartate aminotransferase family protein	G4P54_RS11370	BSU19740	93.7%
	yokU	Hypothetical protein	G4P54_RS11340	BSU19689	92.4%
	yozQ	Hypothetical protein	G4P54_RS10715	BSU18600	88.7%
	ypfB	Uncharacterized protein YpfB	G4P54_RS12045	BSU22900	93.1%
	yphA	putative membrane protein	G4P54_RS12020	BSU22860	91.5%
	ypjB	Structural feature(s) predicted by Psort:Transmembrane: 1486271 - 1486287; Cleavable N-term signal seq: 1486033 - 1486070	G4P54_RS11845	BSU22520	95.5%
	ypqA	Hypothetical protein	G4P54_RS11705	BSU22240	90.6%
	ypzA	Uncharacterized protein YpzA	G4P54_RS11560	BSU21950	91.0%
	ypzF	Hypothetical protein	G4P54_RS11595	BSU22019	1
	fosM/yqcK	Lactoylglutathione lyase (EC 4.4.1.5) / Cadmium-induced protein CadI/ unknown	G4P54_RS10205	BSU25800	32.5%
	yqfC	Uncharacterized protein YqfC	G4P54_RS13305	BSU25360	98.9%
	yqfD	Uncharacterized protein YqfD	G4P54_RS13300	BSU25350	95.5%
	yqfQ	Uncharacterized protein YqfQ	G4P54_RS13200	BSU25150	83.1%
	yqfX	Uncharacterized membrane protein YqfX	G4P54_RS13165	BSU25080	95.3%
	yqfZ	Uncharacterized membrane protein YqfZ	G4P54_RS13155	BSU25060	97.0%
	yqhG	Conserved protein YqhG	G4P54_RS12915	BSU24590	95.5%
	yqhH	Superfamily II DNA/RNA helicases, SNF2 family	G4P54_RS12910	BSU24580	97.7%
	yqhP	Uncharacterized membrane protein YqhP	G4P54_RS12870	BSU24500	98.5%
	yqhQ	Uncharacterized protein YqhQ	G4P54_RS12865	BSU24490	96.2%
	mce/yqjC	Methylmalonyl-CoA epimerase (EC 5.1.99.1)	G4P54_RS12570	BSU23930	90.7%
	yqxA	Uncharacterized protein YqxA	G4P54_RS13385	BSU25520	88.4%
	yqzG	hypothetical protein	G4P54_RS12945	BSU24650	96.3%
	yrkC	Uncharacterized protein YrkC	G4P54_RS13700	BSU26560	93.8%
	yrrD	Uncharacterized protein YrrD	G4P54_RS14030	BSU27470	94.8%
	yrrS	hypothetical protein	G4P54_RS14015	BSU27300	87.1%
	ytcB	putative UDP-glucose epimerase	G4P54_RS15675	BSU30870	90.5%
	ytcC	Lipopolysaccharide 1,2-N-acetylglucosaminetransferase (EC 2.4.1.56)	G4P54_RS15680	BSU30880	91.4%
	yteA	yteA family sporulation protein	G4P54_RS15660	BSU30840	97.9%
	yteV	Sporulation protein cse60	G4P54_RS15370	BSU30080	100.0%
	ytfI	Putative secreted protein	G4P54_RS15080	BSU29510	96.5%
	ytlA	ABC transporter, substrate-binding protein (cluster 10, nitrate/sulfonate/bicarbonate)	G4P54_RS15555	BSU30595	94.3%
	ytlC	Hydroxymethylpyrimidine ABC transporter, ATPase component	G4P54_RS15560	BSU30610	98.5%
	ytlD	Hydroxymethylpyrimidine ABC transporter, transmembrane component	G4P54_RS15565	BSU30620	98.1%
	ytrH	FIG012070: hypothetical protein	G4P54_RS14940	BSU29239	99.1%
	ytrI	Sporulation membrane protein YtrI	G4P54_RS14945	BSU29240	97.6%
	ytvI	Sporulation integral membrane protein YtvI	G4P54_RS14900	BSU29160	95.4%
	ytxC	Uncharacterized protein YtxC	G4P54_RS14800	BSU28960	92.2%
	yuiC	Uncharacterized protein YuiC	G4P54_RS16395	BSU32070	95.9%
	yurS	Hypothetical protein	G4P54_RS16750	BSU32650	83.3%
	yusN	Uncharacterized protein YusN	G4P54_RS16895	BSU32860	98.2%
	yuzA	Uncharacterized membrane protein YuzA	G4P54_RS16060	BSU31380	100.0%
	yveA	Aspartate-proton symporter	G4P54_RS17755	BSU34470	96.7%
	ywcA	Putative cation/acetate symporter	G4P54_RS19800	BSU38240	97.9%
	ywcB	Uncharacterized membrane protein YwcB	G4P54_RS19725	BSU38230	94.1%
	uvsE, ywjD	UV DNA damage endonuclease	G4P54_RS19230	BSU37200	95.9%
	clsB/ ywjE	Cardiolipin synthase, bacterial type ClsA	G4P54_RS19225	BSU37190	92.4%
	ywnJ	hypothetical protein. Pseudogenized	G4P54_RS18835	BSU36540	95.0%
	ywrJ	Uncharacterized protein YwrJ	G4P54_RS18570	BSU36040	83.6%
	yxeD	Uncharacterized protein YxeD	G4P54_RS20415	BSU39590	92.3%
	yxjF	3-hydroxybutyrate dehydrogenase (EC 1.1.1.30)	G4P54_RS20090	BSU38970	93.4%
	yyaC	Uncharacterized protein YyaC	G4P54_RS21055	BSU40950	95.6%
	yyaD	Uncharacterized protein YyaD	G4P54_RS21050	BSU40940	96.4%
	Sporulation proteins/ Newly identified sporulation proteins (based on transcription profiling)
	bcbE/ymfD	Bacillibactin exporter/ iron acquisition	G4P54_RS08800	BSU16825	96.0%
	bpsA/bcsA	Type III polyketide synthase/ polyketide synthesis	G4P54_RS11620	BSU22050	90.4%
	bpsB/ypbQ	Methyltransferase / involved in polyketide synthesis	G4P54_RS11615	BSU22040	85.7%
	citH/yxiQ	Sporulation-specific secondary transporter of divalent metal ions-citrate complexes/ citrate uptake	G4P54_RS20135	BSU39060	97.4%
	cypA/yrdeE	Cytochrome P450-like enzyme / Unknown	G4P54_RS01275	BSU26740	37.4%
	cypD/yetO	NADPH-cytochrome P450 reductase/ fatty acid metabolism	G4P54_RS13870	BSU07250	60.6%
	yetO
	comER	Late competence protein ComER, proline oxidase (EC 1.5.1.2)/ control of biofilm formation and sporulation via the phosphorelay	G4P54_RS13435	BSU25600	95.2%
	mciZ	Z-ring formation inhibitor MciZ - FtsZ inhibition peptide/ inhibits GTPase activity of FtsZ and Z ring formation during sporulation	G4P54_RS12410	BSU23616	95.0%
	namZ/ybbC	exo-β-N-acetylmuramidase/ cell wall turnover and recycling	G4P54_RS01055	BSU01650	93.7%
	nrnB/yngD	Nano-RNase B/ degradation of RNA oligonucleotides	G4P54_RS10440	BSU18200	95.2%
	fbpB/ynzL	Similar to FbpB family small basic protein	G4P54_RS10295	BSU18019	100.0%
	hpaB/yoaI	Similar to oxygenase component of 4-hydroxyphenylacetate 3-monooxygenase	G4P54_RS10725	BSU18620	89.8%
	yoaI
	yaaC	Uncharacterized protein YaaC	G4P54_RS00065	BSU00080	89.8%
	yabS	Uncharacterized protein YabS	G4P54_RS00395	BSU00650	98.8%
	ybbC	Protein YzbB	G4P54_RS01055	BSU01650	93.7%
	ybeF	YbeF family protein	G4P54_RS01300	BSU02150	84.1%
	ybfJ	Hypothetical protein	G4P54_RS01345	BSU02250	88.6%
	ycgH	similar to amino acid transporter	G4P54_RS01770	BSU03110	95.7%
	ycgI	Hypothetical protein	G4P54_RS01775	BSU03120	97.5%
	ycgL	Uncharacterized protein YcgL	G4P54_RS01810	BSU03190	95.0%
	yclG	putative uronase/ unknown	G4P54_RS02045	BSU03680	90.8%
	ydzH	conserved hypothetical protein, sporulation-related/ unknown	G4P54_RS03045	BSU05520	87.2%
	ydzR	Unknown/ Unknown	G4P54_RS03050	BSU05529	69.2%
	yetF	UPF0702 transmembrane protein YetF	G4P54_RS03805	BSU07140	97.4%
	yezF	DUF2892 domain-containing protein / Unknown	G4P54_RS03575	BSU06559	92.1%
	yflJ	Uncharacterized protein YflJ	G4P54_RS04030	BSU07660	97.8%
	yflN	Probable metallo-hydrolase YflN	G4P54_RS04010	BSU07620	94.7%
	ygzA	Hypothetical protein/ Unknown	G4P54_RS04690	BSU08770	89.6%
	yhcT	RluA family pseudouridine synthase. Similar to ribosomal large subunit pseudouridine synthase D, Bacillus subtilis YhcT type	G4P54_RS04925	BSU09210	90.7%
	yhdB	YhdB family protein	G4P54_RS04995	BSU09350	98.8%
	yhdC	Hypothetical protein	G4P54_RS05000	BSU09360	89.7%
	yheF	Hypothetical protein	G4P54_RS05185	BSU09740	82.9%
	yhfA	Uncharacterized membrane protein YhfA	G4P54_RS05370	BSU10080	90.4%
	yhfN	Uncharacterized metalloprotease YhfN	G4P54_RS05475	BSU10290	93.7%
	yhjQ	Copper storage protein/ prevention of copper toxicity	G4P54_RS05635	BSU10600	87.9%
	yhzF	Similar to dihydropicolinate reductase	G4P54_RS05330	BSU10009	92.0%
	yisN	Uncharacterized protein YisN	G4P54_RS05725	BSU10780	89.3%
	yitE	UPF0750 membrane protein YitE	G4P54_RS05810	BSU10960	99.0%
	yitQ	Hypothetical protein	G4P54_RS19605	BSU11080	24.0%
	yizC	Conserved hypothetical protein; genus orphan Swiss-Prot:C0H3Y5	G4P54_RS05870	BSU11139	98.5%
	yizD	Sporulation protein / Unknown	G4P54_RS06095	BSU11549	96.4%
	yjaU	Unknown/ Unknown	G4P54_RS05955	BSU11280	94.7%
	yjaZ	Uncharacterized protein YjaZ	G4P54_RS05990	BSU11350	90.4%
	yjbE	Uncharacterized membrane protein YjbE	G4P54_RS06070	BSU11510	97.2%
	yjcZ	Putative type I toxin - sporulation protein	G4P54_RS02085	BSU11809	96.0%
	yjnA	Sulfite exporter TauE/SafE family protein	G4P54_RS06535	BSU12400	99.2%
	yjzC	Unknownn/ Unknown	G4P54_RS05945	BSU11260	96.6%
	yjzK	Unknown/ Unknown	G4P54_RS06225	BSU11799	83.8%
	ykjA	Hypothetical protein	G4P54_RS06890	BSU13060	96.7%
	ykoN	1,2-diacylglycerol 3-glucosyltransferase (EC 2.4.1.157); diglucosyldiacylglycerol synthase (LTA membrane anchor synthesis). Pseudogenized	G4P54_RS07025	BSU13350	69.4%
	ykoP	Uncharacterized protein YkoP	G4P54_RS07030	BSU13360	90.2%
	ykoQ	Uncharacterized metallophosphoesterase YkoQ	G4P54_RS07035	BSU13370	94.8%
	ykoS	Uncharacterized membrane protein YkoS	G4P54_RS07040	BSU13380	94.7%
	ykoT	Similar to lipoteichoic acid glycosyltransferase	G4P54_RS07045	BSU13390	97.3%
	ykoY	Uncharacterized membrane protein YkoY	G4P54_RS07070	BSU13440	96.2%
	ykpC	Hypothetical protein	G4P54_RS07590	BSU14460	97.7%
	ykuS	UPF0180 protein YkuS	G4P54_RS07460	BSU14200	97.5%
	ykwB	Uncharacterized N-acetyltransferase YkwB	G4P54_RS04945	BSU13940	43.2%
	ykzD	Hypothetical protein	G4P54_RS06995	BSU13290	95.6%
	ykzE	Hypothetical protein	G4P54_RS07110	BSU13510	89.3%
	ykzH	Hypothetical protein. Pseudogenized	G4P54_RS06885	BSU13050	81.2%
	ykzP	Hypothetical protein	G4P54_RS07105	BSU13509	1
	ylaK	similar to phosphate starvation inducible protein PhoH	G4P54_RS07785	BSU14810	98.9%
	ylaM/	Glutaminase/ glutamine degradation	G4P54_RS07795	BSU14830	95.8%
	glsB
	ymaF	Hypothetical protein	G4P54_RS08980	BSU17320	91.0%
	ymfJ	Uncharacterized protein YmfJ	G4P54_RS08820	BSU16880	97.6%
	yncE	Uncharacterized protein YncE	G4P54_RS10120	BSU17650	79.7%
	yndM	Hypothetical protein	G4P54_RS10200	BSU17830	93.3%
	ynfE	Uncharacterized protein YnfE	G4P54_RS10360	BSU18140	86.2%
	yngK	UPF0748 protein YngK	G4P54_RS10480	BSU18280	92.0%
	yngL	UPF0713 protein YngL	G4P54_RS10485	BSU18290	93.8%
	yoaU	Similar to transcriptional regulator (LysR family)	G4P54_RS01800	BSU_18760	0.97
	yoaM	Gifsy-2 prophage protein	G4P54_RS09630	BSU18660	84.8%
	yoaQ	hypothetical protein	Absent	BSU18700	NA
	yocN	Similar to permease	G4P54_RS11130	BSU19280	96.1%
	yodL	Uncharacterized protein YodL	G4P54_RS11310	BSU19640	98.1%
	yodN	Uncharacterized protein YodN	G4P54_RS11330	BSU19670	99.1%
	yojB	Uncharacterized membrane protein YojB	G4P54_RS11245	BSU19510	92.3%
	yoyB	Hypothetical protein	G4P54_RS11115	BSU19259	88.0%
	yoyE	Unknown/ Unknown	G4P54_RS11305	BSU19639	92.7%
	yoyF	Unknown/ Unknown	G4P54_RS11325	BSU19669	93.6%
	yoyG	Putative toxin of a type I toxin family (sporulation operon)	G4P54_RS07645	BSU19749	89.6%
	yozD	Uncharacterized protein YozD	G4P54_RS11320	BSU19660	96.6%
	yozE	UPF0346 protein YozE	G4P54_RS11335	BSU19680	97.3%
	yozF	hypothetical protein	G4P54_RS10775	BSU18710	77.2%
	yozN	hypothetical protein	G4P54_RS11125	BSU19270	95.4%
	ypeQ	Uncharacterized protein YpeQ	G4P54_RS11565	BSU21960	96.7%
	yppC	Uncharacterized protein YppC	G4P54_RS11735	BSU22300	91.9%
	yppD	hypothetical protein	G4P54_RS11725	BSU22280	86.4%
	yptA	hypothetical protein	G4P54_RS11650	BSU22160	92.1%
	ypzC	Unknown/ Unknown	G4P54_RS12265	BSU23350	92.9%
	ypzG	Unknown/ Unknown	G4P54_RS11655	BSU22169	100.0%
	yqgE	Uncharacterized MFS-type transporter YqgE	G4P54_RS13135	BSU25010	98.4%
	yqgO	Hypothetical protein	G4P54_RS13070	BSU24880	96.5%
	yqhO	Uncharacterized lipase YqhO	G4P54_RS12875	BSU24510	96.6%
	yqhR	Uncharacterized membrane protein YqhR	G4P54_RS12860	BSU24480	94.9%
	yqhV	Uncharacterized protein YqhV	G4P54_RS12840	BSU24440	98.6%
	yqjB	L,D-transpeptidase	G4P54_RS12580	BSU23940	93.2%
	yrbG	UPF0702 transmembrane protein YrbG	G4P54_RS14140	BSU27680	88.5%
	yrrI	UPF0118 membrane protein YrrI	G4P54_RS14015	BSU27420	97.1%
	yrzA	Uncharacterized protein YrzA	G4P54_RS13950	BSU27290	95.5%
	yrzE	Uncharacterized membrane protein YrzE	G4P54_RS14145	BSU27690	96.9%
	yrzK	Hypothetical protein	G4P54_RS14085	BSU27570	98.2%
	yteT	Putative oxidoreductase YteT	G4P54_RS14190	BSU30100	26.2%
	ytvB	Uncharacterized membrane protein YtvB	G4P54_RS15415	BSU30330	98.2%
	ytwI	UPF0756 membrane protein YtwI	G4P54_RS14895	BSU29150	97.4%
	ytzC	Uncharacterized protein YtzC	G4P54_RS15485	BSU30470	78.7%
	ytzH	Uncharacterized protein YtzH	G4P54_RS15290	BSU29910	97.8%
	yueG	GerPF/GerPA protein family, required for proper assembly of spore coat, mutations lead to super-dormant spore	G4P54_RS16255	BSU31790	94.5%
	yufS	Hypothetical protein	G4P54_RS16255	BSU31590	88.2%
	yugO/ kbfO	potassium channel protein KbfO /potassium exporter	G4P54_RS16030	BSU31322	90.8%
	yumB	NADH dehydrogenase (EC 1.6.99.3)	G4P54_RS16410	BSU32100	97.3%
	yunC	Uncharacterized DUF1805-containing protein YunC	G4P54_RS16535	BSU32360	96.0%
	yurZ	YURZ protein	G4P54_RS16815	BSU32720	95.0%
	yusW	Hypothetical protein	G4P54_RS16935	BSU32950	91.7%
	yutC	Uncharacterized lipoprotein YutC	G4P54_RS16515	BSU32320	92.9%
	yutG	Low temperature requirement C protein. Phosphatidylglycerophosphatase A	G4P54_RS16495	BSU32280	96.4%
	yuzE	hypothetical protein	Absent	BSU31810	NA
	yuzF	Uncharacterized protein YuzF	G4P54_RS16265	BSU31820	98.7%
	yvaC	Uncharacterized membrane protein YvaC	G4P54_RS17255	BSU33550	87.2%
	ywaF	Uncharacterized membrane protein YwaF	G4P54_RS19830	BSU38440	87.3%
	yqcI	Hypothetical protein	G4P54_RS01765	BSU25820	65.2%
	yqeC	Similar to 6-phosphogluconate dehydrogenase	G4P54_RS12535	BSU25730	35.4%
	yqzO	Hypothetical protein/ skin element	G4P54_RS13665	BSU26259	77.5%
	yrzQ	Hypothetical protein	G4P54_RS14020	BSU27468	97.7%
	yrzR	Hypothetical protein	G4P54_RS14025	BSU27469	1
	ytzL	Hypothetical protein	G4P54_RS15625	BSU30739	98.1%
	yuzL	Hypothetical protein	G4P54_RS16880	BSU32849	95.8%
	yuzM	Hypothetical protein	Absent	BSU32859	NA
	ywqK	Antitoxin, inhibition of the cytotoxic activity of YwqJ	Absent	BSU36180	NA
	yycQ	Hypothetical protein	Absent	BSU40260	NA
	yqaO	Hypothetical protein	G4P54_RS13655	BSU26240	91.2%
	yrzN	Hypothetical protein	Absent	BSU26559	NA
	yqcI	Hypothetical protein	G4P54_RS01765	BSU25820	65.2%
	ywbB	Hypothetical protein	G4P54_RS19800	BSU38380	86.2%
	ywkF	Hypothetical protein	G4P54_RS19120	BSU36990	87.4%
	ywmA	Hypothetical protein	G4P54_RS19020	BSU36790	93.0%
	ywnG	Hypothetical protein	G4P54_RS18850	BSU36570	83.1%
	ywoC	Uncharacterized isochorismatase family protein YwoC	G4P54_RS18810	BSU36490	95.8%
	yyaL	Uncharacterized protein YyaL	G4P54_RS20985	BSU40820	95.1%
	yybP	Hypothetical protein	NA	BSU40560	NA
	yycO	Hypothetical protein	G4P54_RS20655	BSU40280	93.4%
	yugF	Similar to dihydrolipoamide S-acetyltransferase	G4P54_RS16080	BSU31420	0.923
	yubC	Cysteine dioxygenase	G4P54_RS15930	BSU31140	0.913
	ywrK	Similar to arsenical pump membrane protein	G4P54_RS18565	BSU36030	0.903
	ythB	Cytochrome bd2, menaquinol oxidase (7:1 protons)/ Respiration	G4P54_RS15620	BSU30720	0.965
	yugP	Hypothetical protein	G4P54_RS16015	BSU31310	0.991
	yuzI	Hypothetical protein	NA	BSU31319	0.919
	ytkC	Similar to autolytic amidase	G4P54_RS15575	BSU30640	0.955
	ywqL	Endonuclease V/ DNA repair	G4P54_RS18630	BSU36170	0.891
	ytcA	Similar to to UDP-sugar dehydrogenase	G4P54_RS15670	BSU30860	0.914
	yrbD	Sodium/proton-dependent alanine transporter/ uptake of alanine	G4P54_RS14210	BSU27810	0.94
	ywbA	Similar to PTS, putative EIIC component	G4P54_RS19805	BSU38390	97.51%
	yugS	Spore membrane protein, similar to magnesium exporter	G4P54_RS16010	BSU31300	0.977
	ythA	Cytochrome bd2, menaquinol oxidase (7:1 protons)/ Respiration	G4P54_RS15615	BSU30710	0.984
	yvnB	Hypothetical protein	G4P54_RS18060	BSU35040	0.939
	yycN	Putative N-acetyltransferase	G4P54_RS20660	BSU40290	0.91
	ywoD	Similar to transporter	G4P54_RS18805	BSU36480	0.962
	ywqJ	LXG toxin	G4P54_RS18655	BSU36190	0.941
	yugT	Similar to exo-alpha-1,4-glucosidase	G4P54_RS16005	BSU31290	0.9132
	yvaM	Similar to hydrolase	G4P54_RS17315	BSU33640	0.91
	ywqI	Hypothetical protein	G4P54_RS18660	BSU36200	0.988
	yycE	Hypothetical protein	G4P54_RS20755	BSU40430	0.892
	yycP	hypothetical protein	G4P54_RS20650	BSU40270	87.6%
	yyzB	hypothetical protein	G4P54_RS20770	BSU40460	80.6%
	Sporulation/phosphorelay
	ftsE	Cell-division-associated, ABC-transporter-like signaling protein FtsE/ required for CwlO activity (cell elongation) and for proper activation of Spo0A and initiation of sporulation	G4P54_RS18160	BSU35260	98.2%
	ftsX	Cell-division-associated, ABC-transporter-like signaling protein FtsX/ required for CwlO activity (cell elongation) and for proper activation of Spo0A and initiation of sporulation	G4P54_RS18155	BSU35250	97.8%
	kapD	KapD, inhibitor of KinA pathway to sporulation	G4P54_RS16105	BSU31470	97.1%
	kipR	Helix-turn-helix domain-containing protein. Transcriptional regulator, IclR family/	G4P54_RS02255	BSU04100	93.2%
		regulation of sporulation initiation
	lrpA	transcriptional regulator (Lrp family) involved in repression of glyA transcription and KinB-dependent sporulation	Absent	BSU05050	NA
	lrpB	transcriptional regulator (Lrp family) involved in repression of glyA transcription and KinB-dependent sporulation	Absent	BSU05060	NA
	obgE	GTP-binding protein Obg/GTP-binding protein involved in initiation of sporulation and assembly of the 50S ribosome subunit	G4P54_RS14265	BSU27920	97.9%
	oppA	Oligopeptide ABC transporter, substrate-binding protein OppA (TC 3.A.1.5.1)/	G4P54_RS06030	BSU11430	88.5%
		initiation of sporulation, competence development
	oppB	Oligopeptide ABC transporter, permease protein OppB (TC 3.A.1.5.1)/ initiation of sporulation, competence development	G4P54_RS06035	BSU11440	96.8%
	oppC	Oligopeptide ABC transporter, permease protein OppC (TC 3.A.1.5.1)/ initiation of sporulation, competence development	G4P54_RS06040	BSU11450	99.3%
	oppD	Oligopeptide ABC transporter, ATP-binding protein OppD (TC 3.A.1.5.1)/ initiation of sporulation, competence development	G4P54_RS06045	BSU11460	96.3%
	oppF	Oligopeptide ABC transporter, ATP-binding protein OppF (TC 3.A.1.5.1)/ initiation of sporulation, competence development	G4P54_RS06050	BSU11470	97.7%
	pepF	Oligoendopeptidase F/ oligoendopeptidase, inhibits sporulation upon overexpression	G4P54_RS06090	BSU11540	97.5%
	rghR	Transcriptional repressor (Xre family) of rapD, rapG, rapH and yvaM / regulation of sporulation initiation	G4P54_RS17325	BSU33660	95.6%
	yisP	Squalene/phytoene synthase family protein. Dehydrosqualene synthase (EC 2.5.1.96)/ control of KinC activity	G4P54_RS05740	BSU10810	89.6%
	Sporulation/phosphorelay/kinases
	kinA	Sporulation kinase A (EC 2.7.13.3)/ initiation of sporulation	G4P54_RS07360	BSU13990	96.5%
	kinB	HAMP domain-containing histidine kinase. Sporulation kinase B (EC 2.7.13.3) / initiation of sporulation	G4P54_RS16095	BSU31450	93.5%
	kinC	Sporulation kinase C (EC 2.7.13.3) / initiation of sporulation	G4P54_RS07605	BSU14490	97.2%
	kinD	Sporulation kinase D (EC 2.7.13.3) / initiation of sporulation	G4P54_RS07190	BSU13660	96.2%
	kinE	Sporulation kinase E (EC 2.7.13.3) / initiation of sporulation	G4P54_RS07120	BSU13530	95.3%
	Sporulation/phosphorelay/Proteins controlling the activity of the kinases
	bslA (yuaB)	Bacterial hydrophobin/ biofilm formation, control of entry into sporulation via the phosphorelay	G4P54_RS15900	BSU31080	93.8%
	kapB	KapB, lipoprotein required for KinB pathway to sporulation/ control of sporulation initiation	G4P54_RS16100	BSU31460	96.1%
	kbaA	KinB signaling pathway activation protein	G4P54_RS00930	BSU01560	97.0%
	pxpB, kipI	Subunit of ATP-dependent 5-oxoprolinase, inhibitor of KinA, control of the phosphorelay	G4P54_RS02245	BSU04080	94.2%
	pxpC, kipA	5-oxoprolinase/urea amidolyase family protein. Subunit of ATP-dependent 5-oxoprolinase antagonist of PxpB, control of the phosphorelay/ detoxification of 5-oxoproline, control of the phosphorelay, initiation of sporulation	G4P54_RS02250	BSU04090	91.9%
	sda	Sporulation histidine kinase inhibitor Sda. Sporulation inhibitor sda/ mediates a developmental checkpoint coupling initiation of Sporulation (phosphorylation of Spo0A)to the function of replication initiation proteins	G4P54_RS13480	BSU25690	100.0%
	sivC/ylqB	Inhibitor of entry into sporulation via KinB or KinC	Absent	BSU15960	NA
	sivA/yweA	Inhibitor of KinA autophosphorylation, and subsequently of entry into sporulation	G4P54_RS19525	BSU37800	92.2%
	Sporulation/phosphorelay/The phosphotransferases
	spo0B	Sporulation initiation phosphotransferase B (Spo0B)/ initiation of sporulation	G4P54_RS14270	BSU27930	99.5%
	spo0F	Sporulation initiation phosphotransferase (Spo0F)/ initiation of sporulation	G4P54_RS19195	BSU37130	99.2%
	Sporulation/phosphorelay/The ultimate target
	spo0A	Stage 0 sporulation two-component response regulator (Spo0A) / initiation of sporulation	G4P54_RS12730	BSU24220	100.0%
	Sporulation/phosphorelay/Phosphatases controlling the phosphorelay
	rapA	Response regulator aspartate phosphatase A/ control of sporulation initiation	G4P54_RS06550	BSU12430	98.7%
	rapB	Response regulator aspartate phosphatase B/ control of sporulation initiation	G4P54_RS18970	BSU36690	92.3%
	rapE	Response regulator aspartate phosphatase E/ control of sporulation initiation	G4P54_RS13745	BSU25830	95.5%
	rapH	Response regulator aspartate phosphatase H / control of sporulation initiation and ComA activity	G4P54_RS03735	BSU06830	89.2%
	spo0E	aspartyl-phosphate phosphatase Spo0E/ initiation of sporulation	G4P54_RS07180	BSU13640	97.6%
	yisI	Spo0E family sporulation regulatory protein-aspartic acid phosphatase/ control of sporulation initiation	G4P54_RS05700	BSU10730	83.9%
	ynzD	Hypothetical protein/ control of sporulation initiation	G4P54_RS10245	BSU17920	92.3%
	Sporulation/phosphorelay/Other protein controlling the activity of the phosphorelay
	phrA	PhrA, inhibitor of the activity of phosphatase RapA/ control of sporulation initiation	G4P54_RS06555	BSU12440	86.4%
	phrE	PhrE, regulator of the activity of phosphatase RapE/ control of sporulation initiation	G4P54_RS13750	BSU25840	93.2%
	phrH	phosphatase RapH inhibitor/control of sporulation initiation and ComA activity/ control of sporulation initiation	G4P54_RS03740	BSU06830	89.3%
	ricT, yaaT	Stage 0 sporulation protein YaaT/ control of RNase Y activity, see Targets of the Y complex	G4P54_RS00220	BSU00320	98.9%
	ylbF	competence/sporulation regulator complex protein ricF. ComK regulator YlbF/ control of RNase Y activity, see Targets of the Y complex	G4P54_RS07875	BSU14990	100.0%
	ymcA	RicAFT regulatory complex protein RicA/ control of RNase Y activity, see Targets of the Y complex	G4P54_RS08885	BSU17020	97.9%
	Sporulation/Sporulation/Other
	disA/	DNA integrity scanning protein DisA	G4P54_RS00585	BSU00880	98.6%
	yacK
	chrA/	Chromate exporter/ chromate detoxification	G4P54_RS18610	BSU36130	95.5%
	ywrA
	floT/	Inner membrane protein YqiK	G4P54_RS15865	BSU31010	97.6%
	yuaG
	jag	Jag N-terminal domain-containing protein. RNA-binding protein Jag	G4P54_RS21095	BSU41030	92.3%
	parA/ soj	Sporulation initiation inhibitor protein Soj. ATPase, centromere-like function involved in forespore chromosome partitioning / negative regulation of Sporulation initiation	G4P54_RS21065	BSU40970	100.0%
	rodZ	Morphogenic protein/ septum positioning during vegetative growth	G4P54_RS08830	BSU16910	96.9%
	spo0J/ parB	Stage 0 sporulation protein Spo0J	G4P54_RS21060	BSU40960	99.3%
	spo0M	Sporulation control protein Spo0M	G4P54_RS04685	BSU08760	95.7%
	spoIIB	Stage II sporulation protein B	G4P54_RS14340	BSU28060	93.1%
	spoIIGA	Sporulation sigma-E factor processing peptidase (SpoIIGA)	G4P54_RS08035	BSU15310	95.1%
	spoIIIE	DNA translocase FtsK	G4P54_RS08790	BSU16800	96.2%
	spoIISB	Hypothetical protein	G4P54_RS06780	BSU12820	94.6%
	spoIIIL	Component of the SpoIIIA-SpoIIQ trans-envelope complex/ activation of SigG	G4P54_RS12950	BSU24660	94.9%
	spoVG	DNA-binding protein SpoVG	G4P54_RS00305	BSU00490	98.8%
	spoVS	Spore core dehydratation and coat assembly protein SpoVS	G4P54_RS08865	BSU16980	100.0%
	spoIIIJ (yidC1)	Inner membrane protein translocase and chaperone YidC, short form OxaI-like	G4P54_RS21100	BSU41040	99.6%
	ytaF	Uncharacterized membrane protein YtaF	G4P54_RS14855	BSU29070	99.5%
	ytrA	Transcriptional repressor (GntR family)/ control of cell envelope stress responses	G4P54_RS15480	BSU30460	93.1%
	ywcE	Spore morphogenesis and germination protein YwcE	G4P54_RS19670	BSU38130	97.7%
	Sporulation/Germination/Germination receptors
	gerAA	Germination response to L-alanine	G4P54_RS16995	BSU33050	93.2%
	gerAB	Germination response to L-alanine	G4P54_RS17000	BSU33060	85.2%
	gerAC	Germination response to L-alanine	G4P54_RS17005	BSU33070	81.9%
	gerBA	Germination response to the combination of glucose, fructose, and KCl	G4P54_RS18450	BSU33050	93.4%
	gerBB	Germination	G4P54_RS18455	BSU35800	83.7%
	gerBC	Germination	G4P54_RS18460	BSU35820	84.8%
	gerKA	Nutrient receptor/germination response to the combination of glucose, fructose, aspartate, and KCl	G4P54_RS02055	BSU03700	92.9%
	gerKB	Nutrient receptor/ germination	G4P54_RS02065	BSU03720	91.1%
	gerKC	Nutrient receptor /germination	G4P54_RS02060	BSU03710	90.9%
	gerKD (yczF)	Negative effector (D protein) of the GerKA-GerKB-GerKC germinant receptor	G4P54_RS02050	BSU03690	90.4%
	Sporulation/Germination/Additional germination proteins
	csgA	Spore germination	G4P54_RS01265	BSU02070	92.8%
	cwlJ	Spore cortex-lytic enzyme CwlJ/ spore germination	G4P54_RS01505	BSU02600	95.1%
	gdh	Glucose 1-dehydrogenase (NAD)/germination	G4P54_RS02160	BSU03930	96.6%
	gerD	Scaffold of the germinosome, required for clustering of germinant receptors in the spore inner membrane	G4P54_RS00925	BSU01550	97.8%
	gerM	Lipoprotein, germination (cortex hydrolysis) and sporulation, required for the assembly of the basal platform of the SpoIIIA-SpoIIQ trans-envelope complex during sporulation	G4P54_RS14510	BSU28380	95.9%
	gerPA	Spore germination protein, facilitates access of nutrient germinants to their cognate germinant receptors in spores’ inner membrane	G4P54_RS05695	BSU10720	98.6%
	gerPB	Spore germination protein, facilitates access of nutrient germinants to their cognate germinant receptors in spores’ inner membrane	G4P54_RS05690	BSU10710	88.3%
	gerPB	Spore germination protein, facilitates access of nutrient germinants to their cognate germinant receptors in spores inner membrane	G4P54_RS05685	BSU10700	95.1%
	gerPC	Spore germination protein, facilitates access of nutrient germinants to their cognate germinant receptors in spores inner membrane	G4P54_RS05685	BSU10700	95.1%
	gerPD	Spore germination protein, facilitates access of nutrient germinants to their cognate germinant receptors in spores’ inner membrane	G4P54_RS05680	BSU10690	90.9%
	gerPE	Spore germination protein, facilitates access of nutrient germinants to their cognate germinant receptors in spores inner membrane	G4P54_RS05675	BSU10680	81.2%
	gerPF	Spore germination protein, facilitates access of nutrient germinants to their cognate germinant receptors in spores inner membrane	G4P54_RS05670	BSU10670	98.6%
	gerQ (ywdL)	Spore gernimation protein GerQ. Spore coat protein GerQ	G4P54_RS06365	BSU37920	90.6%
	gerW (ytfJ)	Spore protein GerW (YtfJ), not involved in spore germination	G4P54_RS15075	BSU29500	99.3%
	gpr	Germination protease (degradation of SASPs)	G4P54_RS13395	BSU25540	98.1%
	lgt	Prolipoprotein diacylglyceryl transferase	G4P54_RS18035	BSU34990	97.4%
	lipC	Lipolytic enzyme YcsK (LipC), located in the spore coat of Bacillus subtilis, involved in spore germination/ spore germination	G4P54_RS02260	BSU04110	93.4%
	prkC	Protein kinase C, induces Germination of spores in response to DAP-type, and not to Lys-type cell wall muropeptides, stimulates WalR activity	G4P54_RS08260	BSU15770	94.9%
	sleB	Degration of the spore cortex, germination	G4P54_RS12060	BSU22930	89.0%
	spoVAD	Essential for the uptake of the 1:1 chelate of pyridine-2,6-dicarboxylic acid (DPA(2,6)) and Ca(2 ) into developing spores, likely germination protein	G4P54_RS12300	BSU23410	97.9%
	spoVAEA	Stage V sporulation germinant protein, essential for the transport of the 1:1 chelate of pyridine-2,6-dicarboxylic acid (DPA(2,6)) and Ca(2	G4P54_RS12285	BSU23401	95.3%
	spoVAEB	Spore germinant protein, essential for the transport of the 1:1 chelate of pyridine-2,6-dicarboxylic acid (DPA(2,6)) and Ca(2+)	G4P54_RS12295	BSU23402	0.9913
	swsB	Similar to deacetylase, required for efficient degradation of the spore cortex by CwlJ during germination	G4P54_RS08735	BSU16700	0.946
	tepA	Translocation-enhancing protein TepA/orphan ClpP-like germination protease, contributes to SASP degradation	G4P54_RS08780	BSU16790	97.6%
	yhcN	Lipoprotein yhcN precursor/ Efficient spore germination	G4P54_RS04900	BSU09150	91.5%
	ykvU	Spore cortex membrane protein, required for germination at high pressure	G4P54_RS07275	BSU13830	98.2%
	ylaJ	Uncharacterized lipoprotein YlaJ/ efficient spore germination	G4P54_RS07780	BSU14800	93.3%
	tepJ, ylzJ	TepA modulator TepJ	G4P54_RS08785	BSU16799	94.4%
	ypeB	Germination protein, essential for SleB assembly in spores	G4P54_RS12055	BSU22920
	ywcE	Spore morphogenesis and germination protein YwcE	G4P54_RS19670	BSU38130	97.7%
	Sporulation/Germination/ based on similarity
	yfkQ	Part of the YfkQ-YfkR-YfkT germinant receptor of unknown specificity	G4P54_RS04085	BSU07790	94.3%
	yfkR	Part of the YfkQ-YfkR-YfkT germinant receptor of unknown specificity	G4P54_RS04080	BSU07780	86.6%
	yfkS	D protein for the YfkQ-YfkR-YfkT germinant receptor of unknown specificity, general stress protein, survival of ethanol and paraquat stresses	G4P54_RS04075	BSU07770	92.4%
	yfkT	General stress protein, part of the YfkQ-YfkR-YfkT germinant receptor of unknown specificity	G4P54_RS04070	BSU07760	91.3%
	yndD	Part of the YndD-YndE-YndF germinant receptor of unknown specificity	Absent	BSU17750	NA
	yndE	Part of the YndD-YndE-YndF germinant receptor of unknown specificity	Absent	BSU17760	NA
	yndF	Part of the YndD-YndE-YndF germinant receptor of unknown specificity	Absent	BSU17770	NA
	ynzB	Hypothetical protein/ potential D protein for the YndD-YndE-YndF germinant receptor of unknown specificity	G4P54_RS10180	BSU17740	96.8%
