# Supplementary material for: The genome of Bacillus tequilensis EA-CB0015 sheds light into its epiphytic lifestyle and potential as a biocontrol agent
Source: Front Microbiol. 2023 Mar 27;14:1135487. doi: 10.3389/fmicb.2023.1135487 (PMC10083409; doi:10.3389/fmicb.2023.1135487)
Supplement: Supplementary file 4 [file Table_3.XLSX]

## Sheet: A. Carbohydrate metabolism
CARBOHYDRATE METABOLIM Bacillus tequilensis EA-CB0015
		Pathway	Gene	K0	Locus tag gene (NZ_CP048852.1 or CP048852.1)	Enzyme function	E.C.
	Central Carbohydrate Metabolism https://www.kegg.jp/pathway/bteq00010 https://www.kegg.jp/pathway/bteq00020 https://www.kegg.jp/pathway/bteq00030	bteq00010 bteq_M00001 Glycolysis (Embden-Meyerhof pathway), glucose => pyruvate (10) (complete)	glck	K25026	G4P54_RS13055	glucokinase	2.7.1.2
			pgi	K01810	G4P54_RS16045	glucose-6-phosphate isomerase	5.3.1.9
			pfkA	K00850	G4P54_RS14915	6-phosphofructokinase	2.7.1.11
			fbaA	K01624	G4P54_RS19190	fructose-bisphosphate aldolase, class I	4.1.2.13
			tpi	K01803	G4P54_RS17475	triosephosphate isomerase (TIM)	5.3.1.1
			gap	K00134	G4P54_RS14830	glyceraldehyde 3-phosphate dehydrogenase	1.2.1.12
			pgk	K00927	G4P54_RS17480	phosphoglycerate kinase	2.7.2.3
			gpmI	K15633	G4P54_RS17470	2,3-biphosphoglycerate mutase	5.4.2.12
			eno	K01689	G4P54_RS17465	enolase	4.2.1.11
			pyk	K00873	G4P54_RS14910	pyruvate kinase	2.7.1.40
		bteq00010 bteq_M00002 Glycolysis, core module involving three-carbon compounds (6) (complete)	gap	K00134	G4P54_RS17490	glyceraldehyde 3-phosphate dehydrogenase	1.2.1.12
			pyk	K00873	G4P54_RS14910	pyruvate kinase	2.7.1.40
			pgk	K00927	G4P54_RS17480	phosphoglycerate kinase	2.7.2.3
			eno	K01689	G4P54_RS17465	enolase	4.2.1.11
			tpi	K01803	G4P54_RS17475	triosephosphate isomerase (TIM)	5.3.1.1
			gpmI	K15633	G4P54_RS17470	2,3-biphosphoglycerate mutase	5.4.2.12
		bteq00010 bteq_M00003 Gluconeogenesis, oxaloacetate => fructose-6P (9) (complete)	gap	K00134	G4P54_RS17490	glyceraldehyde 3-phosphate dehydrogenase	1.2.1.12
			pgk	K00927	G4P54_RS17480	phosphoglycerate kinase	2.7.2.3
			pckA	K01610	G4P54_RS15540	phosphoenolpyruvate carboxykinase (ATP)	4.1.1.49
			fbaA	K01624	G4P54_RS19190	fructose-bisphosphate aldolase, class I	4.1.2.13
			eno	K01689	G4P54_RS17465	enolase	4.2.1.11
			tpi	K01803	G4P54_RS17475	triosephosphate isomerase (TIM)	5.3.1.1
			glpX	K02446	G4P54_RS19175	fructose-1,6-bisphosphatase Class II	3.1.3.11
			fbp3	K04041	G4P54_RS20550	fructose-1,6-bisphosphatase Class III	3.1.3.12
			gpmI	K15633	G4P54_RS17470	2,3-bisphosphoglycerate-independent phosphoglycerate mutase	5.4.2.12
		bteq00010 bteq_M00307 Pyruvate oxidation, pyruvate => acetyl-CoA (4) (complete)	pdhA	K00161	G4P54_RS07655	pyruvate dehydrogenase E1 component alpha subunit	1.2.4.1
			pdhB	K00162	G4P54_RS07660	pyruvate dehydrogenase E1 component beta subunit	1.2.4.1
			lpdA	K00382	G4P54_RS07670	dihydrolipoamide dehydrogenase	1.8.1.4
			pdhC	K00627	G4P54_RS07665	pyruvate dehydrogenase E2 component (dihydrolipoamide acetyltransferase)	2.3.1.12
		bteq00020 bteq_M00009 Citrate cycle (TCA cycle, Krebs cycle) (13) (complete)	mdh	K00024	G4P54_RS14880	malate dehydrogenase	1.1.1.37
			icd, citC	K00031	G4P54_RS14885	isocitrate dehydrogenase (NADP)	1.1.1.42
			sucA, odhA	K00164	G4P54_RS11175	2-oxoglutarate dehydrogenase E1 component	1.2.4.2
			sdhA, frdA	K00239	G4P54_RS14540	succinate dehydrogenase / fumarate reductase, flavoprotein subunit	1.3.5.1 , 1.3.5.4
			sdhB, frdB	K00240	G4P54_RS14535	succinate dehydrogenase / fumarate reductase, cytochrome b subunit	1.3.5.1 , 1.3.5.4
			sdhC, frdC	K00241	G4P54_RS14545	succinate dehydrogenase / fumarate reductase, cytochrome b subunit (succinate dehydrogenase cytochrome B558)
			lpdA or pdhD	K00382	G4P54_RS12640	dihydrolipoyl dehydrogenase	1.8.1.4
			odhB	K00658	G4P54_RS11170	2-oxoglutarate dehydrogenase E2 component	2.3.1.61
			citZ	K01647	G4P54_RS14890	citrate synthase	2.3.3.1
			fumC, citG	K01679	G4P54_RS16985	fumarate hydratase class II / fumarase	4.2.1.2
			acnA or citB (168)	K01681	G4P54_RS10285	aconitate hydratase	4.2.1.3
			sucD	K01902	G4P54_RS08430	succinate-CoA ligase subunit alpha	6.2.1.5
			sucC	K01903	G4P54_RS08425	succinyl-CoA synthetase alpha subunit	6.2.1.5
		bteq00020 bteq_M00010 Citrate cycle, first carbon oxidation, oxaloacetate => 2-oxoglutarate (3) (complete)	icd, citC	K00031	G4P54_RS14885	isocitrate dehydrogenase (NADP)	1.1.1.42
			citZ	K01647	G4P54_RS14890	citrate synthase	2.3.3.1
			acnA or citB (168)	K01681	G4P54_RS10285	aconitate hydratase	4.2.1.3
		bteq00020 bteq_M00011 Citrate cycle, second carbon oxidation, 2-oxoglutarate => oxaloacetate (10) (complete)	mdh	K00024	G4P54_RS14880	malate dehydrogenase	1.1.1.37
			sucA, odhA	K00164	G4P54_RS11175	2-oxoglutarate dehydrogenase E1 component	1.2.4.2
			sdhA, frdA	K00239	G4P54_RS14540	succinate dehydrogenase / fumarate reductase, flavoprotein subunit	1.3.5.1 , 1.3.5.4
			sdhB, frdB	K00240	G4P54_RS14535	succinate dehydrogenase / fumarate reductase, cytochrome b subunit	1.3.5.1 , 1.3.5.4
			sdhC, frdC	K00241	G4P54_RS14545	succinate dehydrogenase / fumarate reductase, cytochrome b subunit (succinate dehydrogenase cytochrome B558)
			lpdA or pdhD	K00382	G4P54_RS12640	dihydrolipoyl dehydrogenase	1.8.1.4
			odhB	K00658	G4P54_RS11170	2-oxoglutarate dehydrogenase E2 component	2.3.1.61
			fumC, citG	K01679	G4P54_RS16985	fumarate hydratase class II / fumarase	4.2.1.2
			sucD	K01902	G4P54_RS08430	succinate-CoA ligase subunit alpha	6.2.1.5
			sucC	K01903	G4P54_RS08425	succinyl-CoA synthetase alpha subunit	6.2.1.5
		bteq00030 bteq_M00004 Pentose phosphate pathway (Pentose phosphate cycle) (8) (complete)	gndA	K00033	G4P54_RS12535	6-phosphogluconate dehydrogenase	1.1.1.44
				K00036	G4P54_RS12530	glucose-6-phosphate dehydrogenase	1.1.1.49
			tkt	K00615	G4P54_RS10230	transketolase	2.2.1.1
			fsa	K00616	G4P54_RS19185	fructose-6-phosphate aldolase
				K01783	G4P54_RS08275	ribulose-phosphate 3-epimerase	5.1.3.1
			rpiB	K01808	G4P54_RS08275	ribulose-phosphate 3-epimerase	5.3.1.6
				K01810	G4P54_RS16045	glucose-6-phosphate isomerase	5.3.1.9
			pgl	K07404	G4P54_RS06865	6-phosphogluconolactonase	3.1.1.31
		bteq00030 bteq_M00006 Pentose phosphate pathway, oxidative phase, glucose 6P => ribulose 5P (3) (complete)	gndA	K00033	G4P54_RS12535	6-phosphogluconate dehydrogenase	1.1.1.44
				K00036	G4P54_RS12530	glucose-6-phosphate dehydrogenase	1.1.1.49
			pgl	K07404	G4P54_RS06865	6-phosphogluconolactonase	3.1.1.31
		bteq00030 bteq_M00007 Pentose phosphate pathway, non-oxidative phase, fructose 6P => ribose 5P (4) (complete)	tkt	K00615	G4P54_RS10230	transketolase	2.2.1.1
			fsa	K00616	G4P54_RS19185	fructose-6-phosphate aldolase
				K01783	G4P54_RS08275	ribulose-phosphate 3-epimerase	5.1.3.1
			rpiB	K01808	G4P54_RS08275	ribulose-phosphate 3-epimerase	5.3.1.6
		bteq_M00345 Formaldehyde assimilation, ribulose monophosphate pathway (complete)	hxlA	K08093	G4P54_RS01950	3-hexulose-6-phosphate synthase	4.1.2.43
			hxlB	K08094	G4P54_RS01945	6-phospho-3-hexuloisomerase	5.3.1.27
			pfkA	K00850	G4P54_14870	6-phosphofructokinase 1	2.7.1.11
				K01624	G4P54_19140	fructose-bisphosphate aldolase, class II	4.1.2.13
		bteq00030 bteq_M00005 PRPP biosynthesis, ribose 5P => PRPP (1) (complete)		K00948	G4P54_RS00315	ribose-phosphate diphosphokinase	2.7.6.1
	Other carbohydrate metabolism https://www.kegg.jp/pathway/bteq00051 https://www.kegg.jp/pathway/bteq00500 https://www.kegg.jp/pathway/bteq00052 https://www.kegg.jp/pathway/bteq00562	bteq00051 Fructose and mannose metabolism		K00847	G4P54_03200	ROK family protein	EC:2.7.1.4
				K00847	G4P54_03355	carbohydrate kinase	EC:2.7.1.4
			manA	K01809	G4P54_03205	manA; mannose-6-phosphate isomerase, class I	EC:5.3.1.8
			manA	K01809	G4P54_18395	manA; mannose-6-phosphate isomerase, class I	EC:5.3.1.8
			pfkA	K00850	G4P54_14870	pfkA; 6-phosphofructokinase	EC:2.7.1.11
			glpX	K02446	G4P54_19125	glpX; class II fructose-bisphosphatase	EC:3.1.3.11
				K04041	G4P54_20550	fructose-1,6-bisphosphatase	EC:3.1.3.11
				K00009	G4P54_02190	mannitol-1-phosphate 5-dehydrogenase	EC:1.1.1.17
			pfkB	K00882	G4P54_07530	pfkB; 1-phosphofructokinase	EC:2.7.1.56
			gutB	K00008	G4P54_03345	gutB; sorbitol dehydrogenase	EC:1.1.1.14
			xylA	K01805	G4P54_10060	xylA; xylose isomerase	EC:5.3.1.5
				K01624	G4P54_19140	fructose-bisphosphate aldolase	EC:4.1.2.13
				K01803	G4P54_17425	triose-phosphate isomerase	EC:5.3.1.1
				K03332	G4P54_13770	DUF1080 domain-containing protein	EC:3.2.1.80
			rpiB	K01808	G4P54_19035	rpiB; ribose 5-phosphate isomerase B	EC:5.3.1.6
				K02770	G4P54_07535	PTS transporter subunit EIIA	EC:2.7.1.202
				K11194	G4P54_13790	PTS sugar transporter subunit IIA	EC:2.7.1.202
			levE	K11195	G4P54_13785	levE; PTS fructose transporter subunit IIB	EC:2.7.1.202
			levF	K11196	G4P54_13780	levF; PTS fructose transporter subunit IIC
			levG	K02771	G4P54_13775	levG; PTS fructose transporter subunit IID
				K02798	G4P54_02185	PTS sugar transporter subunit IIA	EC:2.7.1.197
				K02800	G4P54_02180	PTS mannitol transporter subunit IICB	EC:2.7.1.197
		bteq00500 Starch and sucrose metabolism Sucrose => Glucose 6P		K02810	G4P54_01070	PTS transporter subunit EIIC	EC:2.7.1.211
			scrA	K02810	G4P54_19575	scrA; PTS system sucrose transporter subunit IIBC	EC:2.7.1.211
				K01193	G4P54_19570	sucrose-6-phosphate hydrolase	EC:3.2.1.26
				K00847	G4P54_03200	ROK family protein	EC:2.7.1.4
				K00847	G4P54_03355	carbohydrate kinase	EC:2.7.1.4
				K25026	G4P54_16000	glucose-6-phosphate isomerase	EC:5.3.1.9
				K02810	G4P54_19760	PTS sucrose transporter subunit IIBC	EC:2.7.1.211
				K01835	G4P54_13010	ROK family glucokinase	EC:2.7.1.2
		bteq00500 Starch and sucrose metabolism Maltose => D Glucose	malP	K02750	G4P54_04315	malP; PTS maltose transporter subunit IIBC	EC:2.7.1.208 2.7.1.-
				K01232	G4P54_04305	6-phospho-alpha-glucosidase	EC:3.2.1.122
		bteq00500 Starch and sucrose metabolism Starch => D Glucose Starch => UDP-Glucose Starch => CDP-Glucose		K01176	G4P54_01730	starch-binding protein	EC:3.2.1.1
				K01208	G4P54_17785	alpha-glycosidase	EC:3.2.1.54 3.2.1.133 3.2.1.135
				K01182	G4P54_01630	alpha-glucosidase	EC:3.2.1.10
				K01182	G4P54_17755	alpha-glucosidase	EC:3.2.1.10
			pulA	K01200	G4P54_15255	pulA; type I pullulanase	EC:3.2.1.41
				K00688	G4P54_15665	glycogen/starch/alpha-glucan phosphorylase	EC:2.4.1.1
				K00963	G4P54_15620	UTP--glucose-1-phosphate uridylyltransferase	EC:2.7.7.9
			galU	K00963	G4P54_18330	galU; UTP--glucose-1-phosphate uridylyltransferase GalU	EC:2.7.7.9
				K00978	G4P54_03840	glucose-1-phosphate cytidylyltransferase	EC:2.7.7.33
		bteq00500 Starch and sucrose metabolism Trehalose => D Glucose 6P	treP	K02819	G4P54_04075	treP; PTS system trehalose-specific EIIBC component	EC:2.7.1.201
				K02777	G4P54_11655	PTS glucose transporter subunit IIA	EC:2.7.1.-
				K01232	G4P54_04305	6-phospho-alpha-glucosidase	EC:3.2.1.122
			treC	K01226	G4P54_04080	treC; alpha,alpha-phosphotrehalase	EC:3.2.1.93
		bteq00500 Starch and sucrose metabolism Cellobiose => D Glucose	celB	K02761	G4P54_03185	celB; PTS cellobiose transporter subunit IIC
			celB	K02761	G4P54_19750	celB; PTS cellobiose transporter subunit IIC
			celB	K02761	G4P54_19855	celB; PTS cellobiose transporter subunit IIC
				K02760	G4P54_19860	PTS sugar transporter subunit IIB	EC:2.7.1.196 2.7.1.205
				K02759	G4P54_03180	PTS lactose/cellobiose transporter subunit IIA	EC:2.7.1.196 2.7.1.205
				K02759	G4P54_19850	PTS lactose/cellobiose transporter subunit IIA	EC:2.7.1.196 2.7.1.205
				K01223	G4P54_03190	glycoside hydrolase family 1 protein	EC:3.2.1.86
				K01222	G4P54_19845	6-phospho-beta-glucosidase	EC:3.2.1.86
			bglH	K01223	G4P54_20175	bglH; aryl-phospho-beta-d-glucosidase	EC:3.2.1.86
				K02760	G4P54_03175	PTS sugar transporter subunit IIB	EC:2.7.1.196 2.7.1.205
		bteq00500 Starch and sucrose metabolism Others		K01187	G4P54_15960	alpha-glucosidase	EC:3.2.1.20
			sacB	K00692	G4P54_17695	sacB; levansucrase	EC:2.4.1.10
				K01212	G4P54_17700	glycoside hydrolase family 32 protein	EC:3.2.1.65
				K01179	G4P54_10325	cellulase family glycosylhydrolase	EC:3.2.1.4
			glgD	K00975	G4P54_15675	glgD; glucose-1-phosphate adenylyltransferase subunit GlgD	EC:2.7.7.27
				K00975	G4P54_15680	glucose-1-phosphate adenylyltransferase	EC:2.7.7.27
			glgA	K00703	G4P54_15670	glgA; glycogen synthase GlgA	EC:2.4.1.21
				K16150	G4P54_13040	glycosyltransferase family 4 protein	EC:2.4.1.11
			glgB	K00700	G4P54_15685	glgB; 1,4-alpha-glucan branching enzyme	EC:2.4.1.18
				K00691	G4P54_17760	glycoside hydrolase family 65 protein	EC:2.4.1.8
			pgmB	K01838	G4P54_17750	pgmB; beta-phosphoglucomutase	EC:5.4.2.6
			pgcA	K01835	G4P54_04960	pgcA; phosphoglucomutase	EC:5.4.2.2
		bteq00052 bteq_M00632 Galactose degradation, Leloir pathway, galactose => alpha-D-glucose-1P (4) (complete)	galM	K01785	G4P54_RS10520	aldose 1-epimerase	5.1.3.3
			galK	K00849	G4P54_RS19705	galactokinase	2.7.1.6
			galT	K00965	G4P54_RS19700	UDP glucose--hexose-1-phosphate uridylyltransferase	2.7.7.12
			pgcA	K01835	G4P54_RS04975	phosphoglucomutase	5.4.2.2
		bteq00500 bteq_M00854 Glycogen biosynthesis, glucose-1P => glycogen/starch (4) (complete)	glgB	K00700	G4P54_RS15730	1,4-alpha-glucan branching enzyme	2.4.1.18
			glgA	K00703	G4P54_RS15715	starch synthase	2.4.1.21
			galU	K00963	G4P54_RS18380	UTP--glucose-1-phosphate uridylyltransferase	2.7.7.9
			glgD	K00975	G4P54_RS15720	glucose-1-phosphate adenylyltransferase	2.7.7.27
		bteq_M00549 Nucleotide sugar biosynthesis, glucose => UDP-glucose (3) (complete)	glck	K00845	G4P54_RS13055	glucokinase	2.7.1.2
			galU	K00963	G4P54_RS18380	UTP--glucose-1-phosphate uridylyltransferase	2.7.7.9
			pgcA	K01835	G4P54_RS04975	phosphoglucomutase	5.4.2.2
		bteq00052 bteq_M00554 Nucleotide sugar biosynthesis, galactose => UDP-galactose (2) (complete)	galK	K00849	G4P54_RS19705	galactokinase	2.7.1.6
			galT	K00965	G4P54_RS19700	UDP glucose--hexose-1-phosphate uridylyltransferase	2.7.7.12
		bteq_M00909 UDP-N-acetyl-D-glucosamine biosynthesis, prokaryotes, glucose => UDP-GlcNAc (5) (complete)	glmS	K00820	G4P54_RS01145	glutamine---fructose-6-phosphate transaminase (isomerizing)	2.6.1.16
			glck	K00845	G4P54_RS13055	glucokinase	2.7.1.2
				K01810	G4P54_RS16045	glucose-6-phosphate isomerase	5.3.1.9
			glmM	K03431	G4P54_RS01140	phosphoglucosamine mutase	5.4.2.10
			glmU	K04042	G4P54_RS00310	bifunctional UDP-N-acetylglucosamine pyrophosphorylase / glucosamine-1-phosphate N-acetyltransferase	2.7.7.23 , 2.3.1.157
		bteq00562 Inositol phosphate metabolism, D-chiro inositol, myo-inositol, syllo inositol => glycolisis, TCA. (incomplete)	iolA	K00140	G4P54_RS20435	methylmalonate-semialdehyde dehydrogenase	EC:1.2.1.18 1.2.1.27
			iolB		Absent
			iolC		Absent
			iolD		Absent
			iolE		Absent
			iolF		Absent
			iolG	K00010	G4P54_14145	inositol 2-dehydrogenase	EC:1.1.1.18 1.1.1.369
			iolH		Absent
			iolL		Absent
			iolJ		Absent
			iolQ		Absent
			iolR		G4P54_RS20440	myo-inositol utilization transcriptional regulator IolR
			iolS		G4P54_RS20445	similar to dehydrogenase, may be involved in myo-inositol catabolism
			iolT		Absent
			iolU	K22230	G4P54_15915	scyllo-inositol 2-dehydrogenase	EC:1.1.1.-
			iolW	K16044	G4P54_RS17245	oxidoreductase	EC:1.1.1.371
			yfiG		Absent

## Sheet: B. Energy metabolism
ENERGY METABOLISM Bacillus tequilensis EA-CB0015
			Pathway	Gene	K0	Locus tag gene (NZ_CP048852.1 or CP048852.1)	Enzyme function	E.C.
		Methane metabolism bteq00680 https://www.kegg.jp/pathway/bteq00680	bteq_M00345 Formaldehyde assimilation, ribulose monophosphate pathway (4) (complete)	hxlA	K08093	G4P54_RS01950	3-hexulose-6-phosphate synthase	4.1.2.43
				hxlB	K08094	G4P54_RS01945	6-phospho-3-hexuloisomerase	5.3.1.27
				pfkA	K00850	G4P54_RS14915	6-phosphofructokinase	2.7.1.11
				glpX	K02446	G4P54_19125	fructose-1,6-bisphosphatase II	3.1.3.11
				fbaA	K01624	G4P54_RS19190	fructose-bisphosphate aldolase, class I	4.1.2.13
		Nitrogen metabolism bteq00910 https://www.kegg.jp/pathway/bteq00910	bteq_M00530 Dissimilatory nitrate reduction, nitrate => ammonia (5) (complete)	nirB	K00362	G4P54_RS01875	nitrite reductase (NADH) large subunit	1.7.1.15
				nirD	K00363	G4P54_RS01860	nitrite reductase (NADH) small subunit	1.7.1.15
				narG, narZ, nxrA	K00370	G4P54_RS19265	nitrate reductase / nitrite oxidoreductase, alpha subunit	1.7.5.1 , 1.7.99.4
				narH, narY, nxrB	K00371	G4P54_RS19260	nitrate reductase / nitrite oxidoreductase, beta subunit	1.7.5.1 , 1.7.99.4
				narI, narV	K00374	G4P54_RS19250	respiratory nitrate reductase subunit gamma	1.7.5.1 , 1.7.99.4
		Sulfur metabolism bteq00920 https://www.kegg.jp/pathway/bteq00920	bteq_M00176 Assimilatory sulfate reduction, sulfate => H2S (5) (complete)	cysJ	K00380	G4P54_RS17200	assimilatory sulfite reductase (NADPH) flavoprotein alpha-component	1.8.1.2
				cysI	K00381	G4P54_RS17195	assimilatory sulfite reductase (NADPH) hemoprotein beta-component	1.8.1.2
				cysH	K00390	G4P54_RS05795	phosphoadenosine phosphosulfate reductase	1.8.4.8 , 1.8.4.10
				cysC	K00860	G4P54_RS05785	adenylylsulfate kinase	2.7.1.25
				sat, met3	K00958	G4P54_RS05790	sulfate adenylyltransferase	2.7.7.4
		Oxidative phosphorylation https://www.kegg.jp/pathway/bteq00190	M00151 Cytochrome bc1 complex respiratory unit (3) (complete)	qcrA, bfcA, petC	K03886	G4P54_RS11865	menaquinol-cytochrome c reductase iron-sulfur subunit	1.10.2.-
				qcrB	K03887	G4P54_RS11860	menaquinol-cytochrome c reductase cytochrome b subunit
				MQCRC, qcrC, bfcC, petD	K03888	G4P54_RS11855	menaquinol-cytochrome c reductase cytochrome b /c subunit
			M00155 Cytochrome c oxidase, prokaryotes (4) (complete)	coxA, ctaD	K02274	G4P54_RS07830	cytochrome c oxidase subunit I	7.1.1.9
				coxB, ctaC	K02275	G4P54_RS07825	cytochrome c oxidase subunit II	7.1.1.9
				coxC, ctaE	K02276	G4P54_RS07835	cytochrome c oxidase subunit III	7.1.1.9
				coxD, ctaF	K02277	G4P54_RS07840	cytochrome c oxidase subunit IVB	7.1.1.9
			M00416 Cytochrome aa3-600 menaquinol oxidase (4) (complete)	qoxA	K02826	G4P54_RS19690	cytochrome aa3-600 menaquinol oxidase subunit II	7.1.1.5
				qoxB	K02827	G4P54_RS19685	cytochrome aa3-600 menaquinol oxidase subunit I	7.1.1.5
				qoxC	K02828	G4P54_RS19680	cytochrome aa3-600 menaquinol oxidase subunit III	7.1.1.5
				qoxD	K02829	G4P54_RS19675	cytochrome aa3-600 menaquinol oxidase subunit IV	7.1.1.5
			M00157 F-type ATPase, prokaryotes and chloroplasts (8) (complete)	atpB	K02108	G4P54_RS19060	F-type H+-transporting ATPase subunit a	7.1.2.2
				atpF	K02109	G4P54_RS19050	F-type H+-transporting ATPase subunit b	7.1.2.2
				atpE	K02110	G4P54_RS19055	F-type H+-transporting ATPase subunit c	7.1.2.2
				atpA	K02111	G4P54_RS19040	F-type H+/Na+-transporting ATPase subunit alpha	7.1.2.2 , 7.2.2.1
				atpD	K02112	G4P54_RS19030	F-type H+/Na+-transporting ATPase subunit beta	7.1.2.2 , 7.2.2.1
				atpH	K02113	G4P54_RS19045	F-type H+-transporting ATPase subunit delta	7.1.2.2
				atpC	K02114	G4P54_RS19025	F-type H+-transporting ATPase subunit epsilon (F0F1 ATP synthase subunit epsilon)	7.1.2.2
				atpG	K02115	G4P54_RS19035	F-type H+-transporting ATPase subunit gamma	7.1.2.2

## Sheet: C. Amino acid metabolism
	AMINOACID METABOLISM Bacillus tequilensis EA-CB0015
			Pathway	Locus tag gene CP048852.1	Enzyme function/KO/EC
		Alanine/Aspartate/Glutamate metabolism https://www.kegg.jp/pathway/bteq00250	bteq00250 Utilization of Alanine/Aspartate/Glutamate	G4P54_11725	aspB; aspartate transaminase AspB [KO:K00812] [EC:2.6.1.1]
				G4P54_05095	pyridoxal phosphate-dependent aminotransferase [KO:K11358] [EC:2.6.1.1]
				G4P54_14195	nadB; L-aspartate oxidase [KO:K00278] [EC:1.4.3.16]
				G4P54_01550	type II asparaginase [KO:K01424] [EC:3.5.1.1]
				G4P54_12345	ansA; asparaginase [KO:K01424] [EC:3.5.1.1]
				G4P54_05715	asnB; asparagine synthase (glutamine-hydrolyzing) [KO:K01953] [EC:6.3.5.4]
				G4P54_15485	asnB; asparagine synthase (glutamine-hydrolyzing) [KO:K01953] [EC:6.3.5.4]
				G4P54_07120	carbon-nitrogen family hydrolase [KO:K13566] [EC:3.5.1.3]
				G4P54_16280	ald; alanine dehydrogenase [KO:K00259] [EC:1.4.1.1]
				G4P54_12340	aspA; aspartate ammonia-lyase [KO:K01744] [EC:4.3.1.1]
				G4P54_15005	argininosuccinate synthase [KO:K01940] [EC:6.3.4.5]
				G4P54_15000	argH; argininosuccinate lyase [KO:K01755] [EC:4.3.2.1]
				G4P54_20685	purA; adenylosuccinate synthase [KO:K01939] [EC:6.3.4.4]
				G4P54_03500	purB; adenylosuccinate lyase [KO:K01756] [EC:4.3.2.2]
				G4P54_08100	aspartate carbamoyltransferase catalytic subunit [KO:K00609] [EC:2.1.3.2]
				G4P54_02140	gabT; 4-aminobutyrate--2-oxoglutarate transaminase [KO:K07250] [EC:2.6.1.19 2.6.1.22 2.6.1.48]
				G4P54_02145	NAD-dependent succinate-semialdehyde dehydrogenase [KO:K00135] [EC:1.2.1.16 1.2.1.79 1.2.1.20]
				G4P54_10575	gltB; glutamate synthase large subunit [KO:K00265] [EC:1.4.1.13]
				G4P54_10570	gltD; glutamate synthase small subunit [KO:K00266] [EC:1.4.1.13]
				G4P54_12030	gudB; NAD-specific glutamate dehydrogenase [KO:K00260] [EC:1.4.1.2]
				G4P54_01815	pruA; L-glutamate gamma-semialdehyde dehydrogenase [KO:K00294] [EC:1.2.1.88]
				G4P54_10000	glnA; type I glutamate--ammonia ligase [KO:K01915] [EC:6.3.1.2]
				G4P54_05915	carbamoyl phosphate synthase large subunit [KO:K01955] [EC:6.3.5.5]
				G4P54_08115	carB; carbamoyl-phosphate synthase (glutamine-hydrolyzing) large subunit [KO:K01955] [EC:6.3.5.5]
				G4P54_05910	carbamoyl phosphate synthase small subunit [KO:K01956] [EC:6.3.5.5]
				G4P54_08110	carA; glutamine-hydrolyzing carbamoyl-phosphate synthase small subunit [KO:K01956] [EC:6.3.5.5]
				G4P54_01435	glutaminase [KO:K01425] [EC:3.5.1.2]
				G4P54_07770	glsA; glutaminase A [KO:K01425] [EC:3.5.1.2]
				G4P54_03515	purQ; phosphoribosylformylglycinamidine synthase subunit PurQ [KO:K23265] [EC:6.3.5.3 3.5.1.2]
				G4P54_01145	glmS; glutamine--fructose-6-phosphate transaminase (isomerizing) [KO:K00820] [EC:2.6.1.16]
				G4P54_03525	amidophosphoribosyltransferase [KO:K00764] [EC:2.4.2.14]
		Arginine and proline metabolism https://www.kegg.jp/pathway/bteq00330	bteq00330 Utilization of arginine and poline	G4P54_00195	aminotransferase class I/II-fold pyridoxal phosphate-dependent enzyme [KO:K01585] [EC:4.1.1.19]
				G4P54_07660	speA; arginine decarboxylase [KO:K01585] [EC:4.1.1.19]
				G4P54_19330	speB; agmatinase [KO:K01480] [EC:3.5.3.11]
				G4P54_19335	speE; spermidine synthase [KO:K00797] [EC:2.5.1.16]
				G4P54_14780	S-adenosylmethionine decarboxylase proenzyme [KO:K01611] [EC:4.1.1.50]
				G4P54_11100	dhaS; aldehyde dehydrogenase DhaS [KO:K00128] [EC:1.2.1.3]
				G4P54_19530	aldehyde dehydrogenase [KO:K00128] [EC:1.2.1.3]
				G4P54_19975	aldehyde dehydrogenase family protein [KO:K00128] [EC:1.2.1.3]
				G4P54_20435	aldehyde dehydrogenase family protein [KO:K00128] [EC:1.2.1.3]
				G4P54_10790	flavin monoamine oxidase family protein [KO:K00274] [EC:1.4.3.4]
				G4P54_04000	nitric oxide synthase oxygenase [KO:K00491] [EC:1.14.14.47]
				G4P54_20615	rocF; arginase [KO:K01476] [EC:3.5.3.1]
				G4P54_20625	rocD; ornithine aminotransferase [KO:K00819] [EC:2.6.1.13]
				G4P54_06790	pyrroline-5-carboxylate reductase [KO:K00286] [EC:1.5.1.2]
				G4P54_10590	proC; pyrroline-5-carboxylate reductase [KO:K00286] [EC:1.5.1.2]
				G4P54_12455	proC; pyrroline-5-carboxylate reductase [KO:K00286] [EC:1.5.1.2]
				G4P54_01810	proline dehydrogenase [KO:K00318] [EC:1.5.5.2]
				G4P54_16835	proline dehydrogenase [KO:K00318] [EC:1.5.5.2]
				G4P54_01815	pruA; L-glutamate gamma-semialdehyde dehydrogenase [KO:K00294] [EC:1.2.1.88]
				G4P54_06895	glutamate 5-kinase [KO:K00931] [EC:2.7.2.11]
				G4P54_10585	proB; glutamate 5-kinase [KO:K00931] [EC:2.7.2.11]
				G4P54_06900	proA; glutamate-5-semialdehyde dehydrogenase [KO:K00147] [EC:1.2.1.41]
				G4P54_11725	aspB; aspartate transaminase AspB [KO:K00812] [EC:2.6.1.1]
				G4P54_05095	pyridoxal phosphate-dependent aminotransferase [KO:K11358] [EC:2.6.1.1]
				G4P54_05140	dat; D-amino-acid transaminase [KO:K00824] [EC:2.6.1.21]
		Glycine, serine and threonine metabolism https://www.kegg.jp/pathway/bteq00260	bteq00260 Ulitization of Glycine, serine and threonine metabolism	G4P54_02085	aspartate kinase [KO:K00928] [EC:2.7.2.4]
				G4P54_08740	dapG; aspartate kinase [KO:K00928] [EC:2.7.2.4]
				G4P54_14510	aspartate kinase [KO:K00928] [EC:2.7.2.4]
				G4P54_08735	asd; aspartate-semialdehyde dehydrogenase [KO:K00133] [EC:1.2.1.11]
				G4P54_16440	homoserine dehydrogenase [KO:K00003] [EC:1.1.1.3]
				G4P54_16430	homoserine kinase [KO:K00872] [EC:2.7.1.39]
				G4P54_02795	pyridoxal-phosphate dependent enzyme [KO:K01733] [EC:4.2.3.1]
				G4P54_16435	threonine synthase [KO:K01733] [EC:4.2.3.1]
				G4P54_19025	glyA; serine hydroxymethyltransferase [KO:K00600] [EC:2.1.2.1]
				G4P54_17815	D-glycerate dehydrogenase [KO:K00090] [EC:1.1.1.79 1.1.1.81 1.1.1.215]
				G4P54_20510	glycerate kinase [KO:K00865] [EC:2.7.1.165]
				G4P54_17420	gpmI; 2,3-bisphosphoglycerate-independent phosphoglycerate mutase [KO:K15633] [EC:5.4.2.12]
				G4P54_12080	phosphoglycerate dehydrogenase [KO:K00058] [EC:1.1.1.95 1.1.1.399]
				G4P54_05325	serC; 3-phosphoserine/phosphohydroxythreonine transaminase [KO:K00831] [EC:2.6.1.52]
				G4P54_06930	histidine phosphatase family protein [KO:K22305] [EC:3.1.3.3]
				G4P54_14745	HAD family hydrolase [KO:K25528] [EC:3.1.3.3]
				G4P54_08850	glycine C-acetyltransferase [KO:K00639] [EC:2.3.1.29]
				G4P54_08845	tdh; L-threonine 3-dehydrogenase [KO:K00060] [EC:1.1.1.103]
				G4P54_10790	flavin monoamine oxidase family protein [KO:K00274] [EC:1.4.3.4]
				G4P54_12855	aminomethyl-transferring glycine dehydrogenase subunit GcvPA [KO:K00282] [EC:1.4.4.2]
				G4P54_12850	glycine dehydrogenase subunit 2 [KO:K00283] [EC:1.4.4.2]
				G4P54_12860	gcvT; glycine cleavage system aminomethyltransferase GcvT [KO:K00605] [EC:2.1.2.10]
				G4P54_04240	lpdA; dihydrolipoyl dehydrogenase [KO:K00382] [EC:1.8.1.4]
				G4P54_07645	lpdA; dihydrolipoyl dehydrogenase [KO:K00382] [EC:1.8.1.4]
				G4P54_12595	lpdA; dihydrolipoyl dehydrogenase [KO:K00382] [EC:1.8.1.4]
				G4P54_16805	gcvH; glycine cleavage system protein GcvH [KO:K02437]
				G4P54_01355	pssA; CDP-diacylglycerol--serine O-phosphatidyltransferase [KO:K17103] [EC:2.7.8.8]
				G4P54_15840	gbsB; choline dehydrogenase [KO:K11440] [EC:1.1.1.1]
				G4P54_15845	betB; betaine-aldehyde dehydrogenase [KO:K00130] [EC:1.2.1.8]
				G4P54_13885	bifunctional cystathionine gamma-lyase/homocysteine desulfhydrase [KO:K17217] [EC:4.4.1.1 4.4.1.2]
				G4P54_08280	sdaAB; L-serine ammonia-lyase, iron-sulfur-dependent, subunit beta [KO:K01752] [EC:4.3.1.17]
				G4P54_08285	sdaAA; L-serine ammonia-lyase, iron-sulfur-dependent, subunit alpha [KO:K01752] [EC:4.3.1.17]
				G4P54_11420	ilvA; threonine ammonia-lyase IlvA [KO:K01754] [EC:4.3.1.19]
				G4P54_12440	dsdA; D-serine ammonia-lyase [KO:K01753] [EC:4.3.1.18]
				G4P54_17685	amino acid racemase [KO:K25316] [EC:5.1.1.10]
				G4P54_16545	aspartate/glutamate racemase family protein [KO:K25316] [EC:5.1.1.10]
				G4P54_11855	tryptophan synthase subunit alpha [KO:K01695] [EC:4.2.1.20]
				G4P54_11860	trpB; tryptophan synthase subunit beta [KO:K01696] [EC:4.2.1.20]
